# Supplementary material for: Potential Benefits, Limitations and Target Product-Profiles of Odor-Baited Mosquito Traps for Malaria Control in Africa
Source: PLoS One. 2010 Jul 14;5(7):e11573. doi: 10.1371/journal.pone.0011573 (PMC2904375; doi:10.1371/journal.pone.0011573)
Supplement: File S1 — Model worksheet showing various simulated scenarios. This file contains the model in a Microsoft Excel spreadsheet where all the simulations can be regenerated. Included in the workbook is an additional sheet containing comparative costings of odor-baited mosquito traps versus insecticide treated nets. (1.41 MB XLS) [file pone.0011573.s001.xls]

## Sheet: Okumu et al Model scenarios
Scenario:
Definition	Symbol	Classification and references	Baseline:Nt=0, C=0		Scenario 1: An. gambiae_No nets with increasing trap numbers and no positional enhancemenmt											Symbol	Scenario 2: An. gambiae_No nets with increasing trap numbers and 80/20 positional enhancemenmt											Symbol	Scenario 3: An. gambiae_no nets with increasing trap numbers and 90/10 positional enhancemenmt											Symbol	Scenario 4: An. gambiae_50% olysets with increasing trap numbers and no positional enhancemenmt
Net use	Ch	Intervention parameter	0		0	0	0	0	0	0	0	0	0	0		Ch	0	0	0	0	0	0	0	0	0	0		Ch	0	0	0	0	0	0	0	0	0	0		Ch	0.5	0.5	0.5	0.5	0.5	0.5	0.5	0.5	0.5
Proportion of exposure during which ITN is in use	πi	Intervention parameter	0.9		0.9	0.9	0.9	0.9	0.9	0.9	0.9	0.9	0.9	0.9		πi	0.9	0.9	0.9	0.9	0.9	0.9	0.9	0.9	0.9	0.9		πi	0.9	0.9	0.9	0.9	0.9	0.9	0.9	0.9	0.9	0.9		πi	0.9	0.9	0.9	0.9	0.9	0.9	0.9	0.9	0.9
Total availability of aquatic habitat	Aa	Ecological parameter	3		3	3	3	3	3	3	3	3	3	3		Aa	3	3	3	3	3	3	3	3	3	3		Aa	3	3	3	3	3	3	3	3	3	3		Aa	3	3	3	3	3	3	3	3	3
Number of cattle	Nc	Ecological parameter	1000		1000	1000	1000	1000	1000	1000	1000	1000	1000	1000		Nc	1000	1000	1000	1000	1000	1000	1000	1000	1000	1000		Nc	1000	1000	1000	1000	1000	1000	1000	1000	1000	1000		Nc	1000	1000	1000	1000	1000	1000	1000	1000	1000
Number of humans	Nh	Ecological parameter	1000		1000	1000	1000	1000	1000	1000	1000	1000	1000	1000		Nh	1000	1000	1000	1000	1000	1000	1000	1000	1000	1000		Nh	1000	1000	1000	1000	1000	1000	1000	1000	1000	1000		Nh	1000	1000	1000	1000	1000	1000	1000	1000	1000
Number of odor-baited traps	Nt	Intervention parameter	0		0	10	20	40	60	77	100	125	150	200		Nt	0	10	19	40	60	80	100	125	150	200		Nt	0	10	20	40	60	80	100	125	150	200		Nt	0	10	20	40	60	80	100	125	150
Number of humans unprotected (not using ITNs)	Nh,u	Derived based on proportions of people using or not using ITNs	1000		1000	1000	1000	1000	1000	1000	1000	1000	1000	1000		Nh,u	1000	1000	1000	1000	1000	1000	1000	1000	1000	1000		Nh,u	1000	1000	1000	1000	1000	1000	1000	1000	1000	1000		Nh,u	500	500	500	500	500	500	500	500	500
Number of humans protected (using ITNs)	Nh,p	Derived based on proportions of people using or not using ITNs	0		0	0	0	0	0	0	0	0	0	0		Nh,p	0	0	0	0	0	0	0	0	0	0		Nh,p	0	0	0	0	0	0	0	0	0	0		Nh,p	500	500	500	500	500	500	500	500	500
Diversion probability from an unprotected vertebrate host (cattle or human)	Δh,u	Ecological parameter	0.1		0.1	0.1	0.1	0.1	0.1	0.1	0.1	0.1	0.1	0.1		Δh,u	0.1	0.1	0.1	0.1	0.1	0.1	0.1	0.1	0.1	0.1		Δh,u	0.1	0.1	0.1	0.1	0.1	0.1	0.1	0.1	0.1	0.1		Δh,u	0.1	0.1	0.1	0.1	0.1	0.1	0.1	0.1	0.1
Excess diversion from a protected human	θD	Intervention parameter	0		0.5	0.5	0.5	0.5	0.5	0.5	0.5	0.5	0.5	0.5		θD	0.5	0.5	0.5	0.5	0.5	0.5	0.5	0.5	0.5	0.5		θD	0.5	0.5	0.5	0.5	0.5	0.5	0.5	0.5	0.5	0.5		θD	0.5	0.5	0.5	0.5	0.5	0.5	0.5	0.5	0.5
Overall diversion from a protected human	Δh,p	Equation 6	0.1		0.505	0.505	0.505	0.505	0.505	0.505	0.505	0.505	0.505	0.505		Δh,p	0.505	0.505	0.505	0.505	0.505	0.505	0.505	0.505	0.505	0.505		Δh,p	0.505	0.505	0.505	0.505	0.505	0.505	0.505	0.505	0.505	0.505		Δh,p	0.505	0.505	0.505	0.505	0.505	0.505	0.505	0.505	0.505
Diversion probability from a trap	Δt	Intervention parameter	0.1		0.1	0.1	0.1	0.1	0.1	0.1	0.1	0.1	0.1	0.1		Δt	0.1	0.1	0.1	0.1	0.1	0.1	0.1	0.1	0.1	0.1		Δt	0.1	0.1	0.1	0.1	0.1	0.1	0.1	0.1	0.1	0.1		Δt	0.1	0.1	0.1	0.1	0.1	0.1	0.1	0.1	0.1
Mortality probability upon attacking an odor-baited trap	μt	Intervention parameter	1		1	1	1	1	1	1	1	1	1	1		μt	1	1	1	1	1	1	1	1	1	1		μt	1	1	1	1	1	1	1	1	1	1		μt	1	1	1	1	1	1	1	1	1
Mortality probability upon attacking an unprotected host	μh,u	Ecological parameter	0.1		0.1	0.1	0.1	0.1	0.1	0.1	0.1	0.1	0.1	0.1		μh,u	0.1	0.1	0.1	0.1	0.1	0.1	0.1	0.1	0.1	0.1		μh,u	0.1	0.1	0.1	0.1	0.1	0.1	0.1	0.1	0.1	0.1		μh,u	0.1	0.1	0.1	0.1	0.1	0.1	0.1	0.1	0.1
Excess mortality upon attacking a protected human	θm	Intervention parameter	0		0.7	0.7	0.7	0.7	0.7	0.7	0.7	0.7	0.7	0.7		θm	0.7	0.7	0.7	0.7	0.7	0.7	0.7	0.7	0.7	0.7		θm	0.7	0.7	0.7	0.7	0.7	0.7	0.7	0.7	0.7	0.7		θm	0.7	0.7	0.7	0.7	0.7	0.7	0.7	0.7	0.7
Overall mortality upon attacking a protected human	μh,p	Equation 7	0.1		0.667	0.667	0.667	0.667	0.667	0.667	0.667	0.667	0.667	0.667		μh,p	0.667	0.667	0.667	0.667	0.667	0.667	0.667	0.667	0.667	0.667		μh,p	0.667	0.667	0.667	0.667	0.667	0.667	0.667	0.667	0.667	0.667		μh,p	0.667	0.667	0.667	0.667	0.667	0.667	0.667	0.667	0.667
Feeding probability upon an encountered unprotected human	Φh,u	Equation 5	0.81		0.81	0.81	0.81	0.81	0.81	0.81	0.81	0.81	0.81	0.81		Φh,u	0.81	0.81	0.81	0.81	0.81	0.81	0.81	0.81	0.81	0.81		Φh,u	0.81	0.81	0.81	0.81	0.81	0.81	0.81	0.81	0.81	0.81		Φh,u	0.81	0.81	0.81	0.81	0.81	0.81	0.81	0.81	0.81
Feeding probability upon an encountered protected human	Φh,p	Equation 8	0.81		0.164835	0.164835	0.164835	0.164835	0.164835	0.164835	0.164835	0.164835	0.164835	0.164835		Φh,p	0.164835	0.164835	0.164835	0.164835	0.164835	0.164835	0.164835	0.164835	0.164835	0.164835		Φh,p	0.164835	0.164835	0.164835	0.164835	0.164835	0.164835	0.164835	0.164835	0.164835	0.164835		Φh,p	0.164835	0.164835	0.164835	0.164835	0.164835	0.164835	0.164835	0.164835	0.164835
Feeding probability upon an odor-baited trap	Φt	Intervention parameter	0		0	0	0	0	0	0	0	0	0	0		Φt	0	0	0	0	0	0	0	0	0	0		Φt	0	0	0	0	0	0	0	0	0	0		Φt	0	0	0	0	0	0	0	0	0
Feeding probability upon cattle	Φc	Equation 5	0.81		0.81	0.81	0.81	0.81	0.81	0.81	0.81	0.81	0.81	0.81		Φc	0.81	0.81	0.81	0.81	0.81	0.81	0.81	0.81	0.81	0.81		Φc	0.81	0.81	0.81	0.81	0.81	0.81	0.81	0.81	0.81	0.81		Φc	0.81	0.81	0.81	0.81	0.81	0.81	0.81	0.81	0.81
Relative exposure of protected hosts	ψh,p	Equations 12 and 21	1		0.2035	0.2035	0.2035	0.2035	0.2035	0.2035	0.2035	0.2035	0.2035	0.2035		ψh,p	0.2035	0.2035	0.2035	0.2035	0.2035	0.2035	0.2035	0.2035	0.2035	0.2035		ψh,p	0.2035	0.2035	0.2035	0.2035	0.2035	0.2035	0.2035	0.2035	0.2035	0.2035		ψh,p	0.2035	0.2035	0.2035	0.2035	0.2035	0.2035	0.2035	0.2035	0.2035
Mean availability of individual unprotected humans	ah,u	Ecological parameter	0.0012		0.0012	0.0012	0.0012	0.0012	0.0012	0.0012	0.0012	0.0012	0.0012	0.0012		ah,u	0.0012	0.0012	0.0012	0.0012	0.0012	0.0012	0.0012	0.0012	0.0012	0.0012		ah,u	0.0012	0.0012	0.0012	0.0012	0.0012	0.0012	0.0012	0.0012	0.0012	0.0012		ah,u	0.0012	0.0012	0.0012	0.0012	0.0012	0.0012	0.0012	0.0012	0.0012
Mean availability of individual protected humans	ah,p	Equations 1 and 3	0.0012		0.00066	0.00066	0.00066	0.00066	0.00066	0.00066	0.00066	0.00066	0.00066	0.00066		ah,p	0.00066	0.00066	0.00066	0.00066	0.00066	0.00066	0.00066	0.00066	0.00066	0.00066		ah,p	0.00066	0.00066	0.00066	0.00066	0.00066	0.00066	0.00066	0.00066	0.00066	0.00066		ah,p	0.00066	0.00066	0.00066	0.00066	0.00066	0.00066	0.00066	0.00066	0.00066
Mean availability of individual cattle	ac	Equation 9	2.5e-05		2.5e-05	2.5e-05	2.5e-05	2.5e-05	2.5e-05	2.5e-05	2.5e-05	2.5e-05	2.5e-05	2.5e-05		ac	2.5e-05	2.5e-05	2.5e-05	2.5e-05	2.5e-05	2.5e-05	2.5e-05	2.5e-05	2.5e-05	2.5e-05		ac	2.5e-05	2.5e-05	2.5e-05	2.5e-05	2.5e-05	2.5e-05	2.5e-05	2.5e-05	2.5e-05	2.5e-05		ac	2.5e-05	2.5e-05	2.5e-05	2.5e-05	2.5e-05	2.5e-05	2.5e-05	2.5e-05	2.5e-05
Relative availability of odor-baited traps if placed homogenously among humans in an unbiased manner_based on relative attractiveness	λt,unbiased	Intervention parameter	0		4	4	4	4	4	4	4	4	4	4		λt,unbiased	4	4	4	4	4	4	4	4	4	4		λt,unbiased	4	4	4	4	4	4	4	4	4	4		λt,unbiased	4	4	4	4	4	4	4	4	4
Relative availability (fold enhancement) of trap availability achieved by biasing position relative to unbiased positioning	λt,biased	Intervention parameter	0		1	1	1	1	1	1	1	1	1	1		λt,biased	4	4	4	4	4	4	4	4	4	4		λt,biased	9	9	9	9	9	9	9	9	9	9		λt,biased	1	1	1	1	1	1	1	1	1
Mean availability of individual odor baited trap	at	Equation 10	0		0.0048	0.0048	0.0048	0.0048	0.0048	0.0048	0.0048	0.0048	0.0048	0.0048		at	0.0192	0.0192	0.0192	0.0192	0.0192	0.0192	0.0192	0.0192	0.0192	0.0192		at	0.0432	0.0432	0.0432	0.0432	0.0432	0.0432	0.0432	0.0432	0.0432	0.0432		at	0.0048	0.0048	0.0048	0.0048	0.0048	0.0048	0.0048	0.0048	0.0048
Mean availability of blood from unprotected humans	zh,u	Derived based on equation 2	0.00108		0.00108	0.00108	0.00108	0.00108	0.00108	0.00108	0.00108	0.00108	0.00108	0.00108		zh,u	0.00108	0.00108	0.00108	0.00108	0.00108	0.00108	0.00108	0.00108	0.00108	0.00108		zh,u	0.00108	0.00108	0.00108	0.00108	0.00108	0.00108	0.00108	0.00108	0.00108	0.00108		zh,u	0.00108	0.00108	0.00108	0.00108	0.00108	0.00108	0.00108	0.00108	0.00108
Mean availability of blood from protected Humans	zh,p	Derived based on equation 2	0.00108		0.00021978	0.00021978	0.00021978	0.00021978	0.00021978	0.00021978	0.00021978	0.00021978	0.00021978	0.00021978		zh,p	0.00021978	0.00021978	0.00021978	0.00021978	0.00021978	0.00021978	0.00021978	0.00021978	0.00021978	0.00021978		zh,p	0.00021978	0.00021978	0.00021978	0.00021978	0.00021978	0.00021978	0.00021978	0.00021978	0.00021978	0.00021978		zh,p	0.00021978	0.00021978	0.00021978	0.00021978	0.00021978	0.00021978	0.00021978	0.00021978	0.00021978
Mean availability of blood from cattle	zc	Derived based on equation 2	2.25e-05		2.25e-05	2.25e-05	2.25e-05	2.25e-05	2.25e-05	2.25e-05	2.25e-05	2.25e-05	2.25e-05	2.25e-05		zc	2.25e-05	2.25e-05	2.25e-05	2.25e-05	2.25e-05	2.25e-05	2.25e-05	2.25e-05	2.25e-05	2.25e-05		zc	2.25e-05	2.25e-05	2.25e-05	2.25e-05	2.25e-05	2.25e-05	2.25e-05	2.25e-05	2.25e-05	2.25e-05		zc	2.25e-05	2.25e-05	2.25e-05	2.25e-05	2.25e-05	2.25e-05	2.25e-05	2.25e-05	2.25e-05
Mean availability of Blood from odor-baited traps	zt	Derived based on equation 2	0		0	0	0	0	0	0	0	0	0	0		zt	0	0	0	0	0	0	0	0	0	0		zt	0	0	0	0	0	0	0	0	0	0		zt	0	0	0	0	0	0	0	0	0
Total availability of blood from all unprotected humans	Zh,u	Equations 15 and 16	1.08		1.08	1.08	1.08	1.08	1.08	1.08	1.08	1.08	1.08	1.08		Zh,u	1.08	1.08	1.08	1.08	1.08	1.08	1.08	1.08	1.08	1.08		Zh,u	1.08	1.08	1.08	1.08	1.08	1.08	1.08	1.08	1.08	1.08		Zh,u	0.54	0.54	0.54	0.54	0.54	0.54	0.54	0.54	0.54
Total availability of blood from all protected humans	Zh,p	Equations 15 and 16	0		0	0	0	0	0	0	0	0	0	0		Zh,p	0	0	0	0	0	0	0	0	0	0		Zh,p	0	0	0	0	0	0	0	0	0	0		Zh,p	0.10989	0.10989	0.10989	0.10989	0.10989	0.10989	0.10989	0.10989	0.10989
Total availability of blood from all cattle	Zc	Equations 15 and 16	0.0225		0.0225	0.0225	0.0225	0.0225	0.0225	0.0225	0.0225	0.0225	0.0225	0.0225		Zc	0.0225	0.0225	0.0225	0.0225	0.0225	0.0225	0.0225	0.0225	0.0225	0.0225		Zc	0.0225	0.0225	0.0225	0.0225	0.0225	0.0225	0.0225	0.0225	0.0225	0.0225		Zc	0.0225	0.0225	0.0225	0.0225	0.0225	0.0225	0.0225	0.0225	0.0225
Total availability of blood from all odor-baited traps	Zt	Equations 15 and 16	0		0	0	0	0	0	0	0	0	0	0		Zt	0	0	0	0	0	0	0	0	0	0		Zt	0	0	0	0	0	0	0	0	0	0		Zt	0	0	0	0	0	0	0	0	0
Total availability of blood from all hosts	Z	Equation 15	1.1025		1.1025	1.1025	1.1025	1.1025	1.1025	1.1025	1.1025	1.1025	1.1025	1.1025		Z	1.1025	1.1025	1.1025	1.1025	1.1025	1.1025	1.1025	1.1025	1.1025	1.1025		Z	1.1025	1.1025	1.1025	1.1025	1.1025	1.1025	1.1025	1.1025	1.1025	1.1025		Z	0.67239	0.67239	0.67239	0.67239	0.67239	0.67239	0.67239	0.67239	0.67239
Relative availabilty of Odor baited traps compared to a human_no positional bias	λt	Intervention Parameter	0		4	4	4	4	4	4	4	4	4	4		λt	16	16	16	16	16	16	16	16	16	16		λt	36	36	36	36	36	36	36	36	36	36		λt	4	4	4	4	4	4	4	4	4
Relative availabilty of Odor baited traps compared to a human_with positional bias	λt	Intervention Parameter	0		4	4	4	4	4	4	4	4	4	4		λt	16	16	16	16	16	16	16	16	16	16		λt	36	36	36	36	36	36	36	36	36	36		λt	4	4	4	4	4	4	4	4	4
Mean encounter rate of an individual human	εh	Equations 1 and 2	0.00133333		0.00133333	0.00133333	0.00133333	0.00133333	0.00133333	0.00133333	0.00133333	0.00133333	0.00133333	0.00133333		εh	0.00133333	0.00133333	0.00133333	0.00133333	0.00133333	0.00133333	0.00133333	0.00133333	0.00133333	0.00133333		εh	0.00133333	0.00133333	0.00133333	0.00133333	0.00133333	0.00133333	0.00133333	0.00133333	0.00133333	0.00133333		εh	0.00133333	0.00133333	0.00133333	0.00133333	0.00133333	0.00133333	0.00133333	0.00133333	0.00133333
Mean encounter rate of an individual cow	εc	Equations 1 and 2	2.77778e-05		2.77778e-05	2.77778e-05	2.77778e-05	2.77778e-05	2.77778e-05	2.77778e-05	2.77778e-05	2.77778e-05	2.77778e-05	2.77778e-05		εc	2.77778e-05	2.77778e-05	2.77778e-05	2.77778e-05	2.77778e-05	2.77778e-05	2.77778e-05	2.77778e-05	2.77778e-05	2.77778e-05		εc	2.77778e-05	2.77778e-05	2.77778e-05	2.77778e-05	2.77778e-05	2.77778e-05	2.77778e-05	2.77778e-05	2.77778e-05	2.77778e-05		εc	2.77778e-05	2.77778e-05	2.77778e-05	2.77778e-05	2.77778e-05	2.77778e-05	2.77778e-05	2.77778e-05	2.77778e-05
Mean encounter rate of an individual trap	εt	Equations 1 and 2	0		0.00533333	0.00533333	0.00533333	0.00533333	0.00533333	0.00533333	0.00533333	0.00533333	0.00533333	0.00533333		εt	0.0213333	0.0213333	0.0213333	0.0213333	0.0213333	0.0213333	0.0213333	0.0213333	0.0213333	0.0213333		εt	0.048	0.048	0.048	0.048	0.048	0.048	0.048	0.048	0.048	0.048		εt	0.00533333	0.00533333	0.00533333	0.00533333	0.00533333	0.00533333	0.00533333	0.00533333	0.00533333
Total availability of unprotected humans	Ah,u	Equation 11	1.2		1.2	1.2	1.2	1.2	1.2	1.2	1.2	1.2	1.2	1.2		Ah,u	1.2	1.2	1.2	1.2	1.2	1.2	1.2	1.2	1.2	1.2		Ah,u	1.2	1.2	1.2	1.2	1.2	1.2	1.2	1.2	1.2	1.2		Ah,u	0.6	0.6	0.6	0.6	0.6	0.6	0.6	0.6	0.6
Total availability of protected humans	Ah,p	Equation 11	0		0	0	0	0	0	0	0	0	0	0		Ah,p	0	0	0	0	0	0	0	0	0	0		Ah,p	0	0	0	0	0	0	0	0	0	0		Ah,p	0.33	0.33	0.33	0.33	0.33	0.33	0.33	0.33	0.33
Total availability of all humans	Ah	Equation 11	1.2		1.2	1.2	1.2	1.2	1.2	1.2	1.2	1.2	1.2	1.2		Ah	1.2	1.2	1.2	1.2	1.2	1.2	1.2	1.2	1.2	1.2		Ah	1.2	1.2	1.2	1.2	1.2	1.2	1.2	1.2	1.2	1.2		Ah	0.93	0.93	0.93	0.93	0.93	0.93	0.93	0.93	0.93
Total availability of all cattle	Ac	Equation 11	0.025		0.025	0.025	0.025	0.025	0.025	0.025	0.025	0.025	0.025	0.025		Ac	0.025	0.025	0.025	0.025	0.025	0.025	0.025	0.025	0.025	0.025		Ac	0.025	0.025	0.025	0.025	0.025	0.025	0.025	0.025	0.025	0.025		Ac	0.025	0.025	0.025	0.025	0.025	0.025	0.025	0.025	0.025
Total availability of all odor baited traps	At	Equation 11	0		0	0.048	0.096	0.192	0.288	0.3696	0.48	0.6	0.72	0.96		At	0	0.192	0.3648	0.768	1.152	1.536	1.92	2.4	2.88	3.84		At	0	0.432	0.864	1.728	2.592	3.456	4.32	5.4	6.48	8.64		At	0	0.048	0.096	0.192	0.288	0.384	0.48	0.6	0.72
Total availabilty of all hosts(traps, cattle and humans)	A	Equation 11	1.225		1.225	1.273	1.321	1.417	1.513	1.5946	1.705	1.825	1.945	2.185		A	1.225	1.417	1.5898	1.993	2.377	2.761	3.145	3.625	4.105	5.065		A	1.225	1.657	2.089	2.953	3.817	4.681	5.545	6.625	7.705	9.865		A	0.955	1.003	1.051	1.147	1.243	1.339	1.435	1.555	1.675
Proportion of total host availability accounted for by traps (trap coverage)	CA	Equation 27	0		0	0.0377062	0.0726722	0.135498	0.19035	0.231782	0.281525	0.328767	0.37018	0.439359		CA	0	0.135498	0.229463	0.385349	0.484645	0.55632	0.610493	0.662069	0.701583	0.758144	#DIV/0!	CA	0	0.260712	0.413595	0.585168	0.679067	0.738304	0.77908	0.815094	0.841012	0.875824	#DIV/0!	CA	0	0.0478564	0.0913416	0.167393	0.231698	0.286781	0.334495	0.385852	0.429851
Proportion of bloodmeals taken from humans (human blood index)	Qh	Equations 15, 16 and 17	0.979592		0.979592	0.979592	0.979592	0.979592	0.979592	0.979592	0.979592	0.979592	0.979592	0.979592		Qh	0.979592	0.979592	0.979592	0.979592	0.979592	0.979592	0.979592	0.979592	0.979592	0.979592		Qh	0.979592	0.979592	0.979592	0.979592	0.979592	0.979592	0.979592	0.979592	0.979592	0.979592		Qh	0.966537	0.966537	0.966537	0.966537	0.966537	0.966537	0.966537	0.966537	0.966537
Oviposition site-seeking interval (average time taken to find oviposition site)	ηo	Derived based on the assumed total availability of aquatic habitats	0.333333		0.333333	0.333333	0.333333	0.333333	0.333333	0.333333	0.333333	0.333333	0.333333	0.333333		ηo	0.333333	0.333333	0.333333	0.333333	0.333333	0.333333	0.333333	0.333333	0.333333	0.333333		ηo	0.333333	0.333333	0.333333	0.333333	0.333333	0.333333	0.333333	0.333333	0.333333	0.333333		ηo	0.333333	0.333333	0.333333	0.333333	0.333333	0.333333	0.333333	0.333333	0.333333
Host-seeking interval (average time taken to find any host)	ηv	Equation 11	0.816327		0.816327	0.785546	0.757002	0.705716	0.660939	0.627117	0.58651	0.547945	0.514139	0.457666		ηv	0.816327	0.705716	0.62901	0.501756	0.420698	0.362188	0.317965	0.275862	0.243605	0.197433		ηv	0.816327	0.6035	0.478698	0.338639	0.261986	0.21363	0.180343	0.150943	0.129786	0.101368		ηv	1.04712	0.997009	0.951475	0.87184	0.804505	0.746826	0.696864	0.643087	0.597015
Duration of gestation	g	Ecological parameter	2		2	2	2	2	2	2	2	2	2	2		g	2	2	2	2	2	2	2	2	2	2		g	2	2	2	2	2	2	2	2	2	2		g	2	2	2	2	2	2	2	2	2
Feeding cycle length	f	Derived from legths of different feediing cycle phases (equation 13)	3.14966		3.14966	3.11888	3.09034	3.03905	2.99427	2.96045	2.91984	2.88128	2.84747	2.791		f	3.14966	3.03905	2.96234	2.83509	2.75403	2.69552	2.6513	2.6092	2.57694	2.53077		f	3.14966	2.93683	2.81203	2.67197	2.59532	2.54696	2.51368	2.48428	2.46312	2.4347		f	3.38045	3.33034	3.28481	3.20517	3.13784	3.08016	3.0302	2.97642	2.93035
Daily survival probability while searching for oviposition sites or vertebrate hosts	Pov	Ecological parameter	0.8		0.8	0.8	0.8	0.8	0.8	0.8	0.8	0.8	0.8	0.8		Pov	0.8	0.8	0.8	0.8	0.8	0.8	0.8	0.8	0.8	0.8		Pov	0.8	0.8	0.8	0.8	0.8	0.8	0.8	0.8	0.8	0.8		Pov	0.8	0.8	0.8	0.8	0.8	0.8	0.8	0.8	0.8
Daily survival probability while resting	P	Ecological parameter	0.9		0.9	0.9	0.9	0.9	0.9	0.9	0.9	0.9	0.9	0.9		P	0.9	0.9	0.9	0.9	0.9	0.9	0.9	0.9	0.9	0.9		P	0.9	0.9	0.9	0.9	0.9	0.9	0.9	0.9	0.9	0.9		P	0.9	0.9	0.9	0.9	0.9	0.9	0.9	0.9	0.9
Mean attack survival probability	Pγ	Equation 14	0.9		0.9	0.866064	0.834595	0.778052	0.728685	0.691396	0.646628	0.60411	0.566838	0.504577		Pγ	0.9	0.778052	0.693483	0.553186	0.46382	0.399312	0.350556	0.304138	0.268575	0.21767		Pγ	0.9	0.665359	0.527764	0.373349	0.288839	0.235527	0.198828	0.166415	0.143089	0.111759		Pγ	0.704073	0.670379	0.639762	0.586216	0.540941	0.502158	0.468564	0.432405	0.401427
Probability of surviving one complete feeding cycle	Pf	Equation 13	0.564045		0.564045	0.546518	0.530025	0.499804	0.472792	0.451996	0.426577	0.401972	0.380028	0.342576		Pf	0.564045	0.499804	0.453169	0.371901	0.317513	0.276945	0.245542	0.21504	0.191267	0.15662		Pf	0.564045	0.437273	0.356641	0.260303	0.204856	0.168857	0.143609	0.120989	0.104523	0.0821561		Pf	0.419105	0.403536	0.389039	0.362869	0.339913	0.31963	0.301591	0.281677	0.264199
Duration of the parasite sporogonic development period	n	Ecological Parameter	11		11	11	11	11	11	11	11	11	11	11		n	11	11	11	11	11	11	11	11	11	11		n	11	11	11	11	11	11	11	11	11	11		n	11	11	11	11	11	11	11	11	11
Mean number of feeding cycles requried for the sporogonic development period	F	Derived	3.49244		3.49244	3.52691	3.55948	3.61955	3.67368	3.71565	3.76733	3.81775	3.86308	3.94124		F	3.49244	3.61955	3.71328	3.87995	3.99414	4.08084	4.14891	4.21586	4.26863	4.34651		F	3.49244	3.74553	3.91176	4.11681	4.2384	4.31887	4.37606	4.42785	4.46588	4.51801		F	3.254	3.30296	3.34875	3.43195	3.5056	3.57124	3.63013	3.69571	3.75382
Integral mean number of feeding cycles requried for the sporogonic development period	δ	Derived	3		3	3	3	3	3	3	3	3	3	3		δ	3	3	3	3	3	4	4	4	4	4		δ	3	3	3	4	4	4	4	4	4	4		δ	3	3	3	3	3	3	3	3	3
Human infectiousness to mosquitoes	k	Ecological parameter	0.0297		0.0297	0.0297	0.0297	0.0297	0.0297	0.0297	0.0297	0.0297	0.0297	0.0297		k	0.0297	0.0297	0.0297	0.0297	0.0297	0.0297	0.0297	0.0297	0.0297	0.0297		k	0.0297	0.0297	0.0297	0.0297	0.0297	0.0297	0.0297	0.0297	0.0297	0.0297		k	0.0297	0.0297	0.0297	0.0297	0.0297	0.0297	0.0297	0.0297	0.0297
Mean number of infectious human bites per mosquito lifetime	β	Derived based on original formulation (Killeen et al 2000)	0.0109135		0.0109135	0.0086789	0.00696041	0.00458257	0.00310261	0.00227092	0.00152666	0.00102041	0.000700067	0.000351938		β	0.0109135	0.00458257	0.00231193	0.000606083	0.000214003	8.83982e-05	4.09939e-05	1.77424e-05	8.53178e-06	2.48385e-06		β	0.0109135	0.00180833	0.000458948	5.94468e-05	1.30913e-05	3.94396e-06	1.46205e-06	5.1784e-07	2.15553e-07	5.18693e-08		β	0.00208483	0.00162232	0.00127397	0.000805636	0.000525096	0.000351504	0.000240941	0.000154772	0.000102338
Mean number of human bites per mosquito lifetime	bh	Derived	1.55883		1.55883	1.46873	1.38963	1.25727	1.15087	1.07553	0.990196	0.913805	0.850197	0.750135		bh	1.55883	1.25727	1.07964	0.827623	0.688335	0.595624	0.529066	0.467972	0.422352	0.35827		bh	1.55883	1.02526	0.786555	0.559845	0.448238	0.380631	0.334747	0.294257	0.264881	0.224626		bh	0.974561	0.92652	0.883698	0.810616	0.750512	0.700164	0.657335	0.611977	0.573669
Emergence rate of adult mosquitoes	E	Ecological parameter	20000000		20000000	20000000	20000000	20000000	20000000	20000000	20000000	20000000	20000000	20000000		E	20000000	20000000	20000000	20000000	20000000	20000000	20000000	20000000	20000000	20000000		E	20000000	20000000	20000000	20000000	20000000	20000000	20000000	20000000	20000000	20000000		E	20000000	20000000	20000000	20000000	20000000	20000000	20000000	20000000	20000000
Entomologic Inoculation Rate for unprotected humans	EIRh,u	Equation 19	218.27		218.27	173.578	139.208	91.6514	62.0523	45.4184	30.5333	20.4083	14.0013	7.03876		EIRh,u	218.27	91.6514	46.2386	12.1217	4.28005	1.76796	0.819877	0.354848	0.170636	0.0496769		EIRh,u	218.27	36.1666	9.17896	1.18894	0.261825	0.0788792	0.0292409	0.0103568	0.00431106	0.00103739		EIRh,u	69.2923	53.92	42.3423	26.7764	17.4523	11.6827	8.008	5.14405	3.40136
Sporozoite prevalence	S	Derived	0.00700107		0.00700107	0.00590913	0.00500883	0.00364485	0.00269587	0.00211144	0.00154178	0.00111666	0.000823417	0.000469166		S	0.00700107	0.00364485	0.00214138	0.000732317	0.000310899	0.000148413	7.74834e-05	3.79134e-05	2.02006e-05	6.93288e-06		S	0.00700107	0.00176378	0.000583491	0.000106184	2.9206e-05	1.03616e-05	4.36762e-06	1.75982e-06	8.13772e-07	2.30914e-07		S	0.00213925	0.00175098	0.00144164	0.000993857	0.000699651	0.000502031	0.000366542	0.000252904	0.000178392
Biting rate experienced by unprotected humans	Bh,u	Derived	85.4156		85.4156	80.4783	76.1441	68.8917	63.0616	58.9333	54.2573	50.0715	46.5862	41.1033		Bh,u	85.4156	68.8917	59.1586	45.3492	37.717	32.637	28.9899	25.6423	23.1426	19.6312		Bh,u	85.4156	56.1785	43.0989	30.6764	24.561	20.8565	18.3423	16.1237	14.5141	12.3083		Bh,u	53.4006	50.7682	48.4218	44.4173	41.1239	38.3651	36.0183	33.533	31.4339
Entomologic Inoculation Rate for protected humans	EIRh,p	Equation 20	218.27		44.418	35.3231	28.3289	18.6511	12.6276	9.24264	6.21352	4.15308	2.84927	1.43239		EIRh,p	44.418	18.6511	9.40956	2.46676	0.870991	0.359781	0.166845	0.0722116	0.0347243	0.0101093		EIRh,p	44.418	7.3599	1.86792	0.241948	0.0532814	0.0160519	0.00595053	0.00210761	0.000877301	0.000211108		EIRh,p	14.101	10.9727	8.61665	5.449	3.55155	2.37743	1.62963	1.04681	0.692176
Entomological Inoculation rate average community member	EIRh	Equation 18	218.27		218.27	173.578	139.208	91.6514	62.0523	45.4184	30.5333	20.4083	14.0013	7.03876		EIRh	218.27	91.6514	46.2386	12.1217	4.28005	1.76796	0.819877	0.354848	0.170636	0.0496769		EIRh	218.27	36.1666	9.17896	1.18894	0.261825	0.0788792	0.0292409	0.0103568	0.00431106	0.00103739		EIRh	41.6966	32.4463	25.4795	16.1127	10.5019	7.03008	4.81882	3.09543	2.04677
Relative reduction of entomological inoculatio rate for unprotected humans	Protection for non user	Derived based on reduction of EIR for non-ITN users	0		0	0.204756	0.36222	0.580101	0.715709	0.791917	0.860113	0.9065	0.935853	0.967752		Protection for non user	0	0.580101	0.788159	0.944465	0.980391	0.9919	0.996244	0.998374	0.999218	0.999772		Protection for non user	0	0.834304	0.957947	0.994553	0.9988	0.999639	0.999866	0.999953	0.99998	0.999995		Protection for non user	0.682539	0.752967	0.80601	0.877324	0.920043	0.946476	0.963312	0.976433	0.984417
Relative reduction of entomological inoculation rate for protected humans	Protection for user	Derived based on reduction of EIR for ITN users	0		0.7965	0.838168	0.870212	0.914551	0.942147	0.957655	0.971533	0.980973	0.986946	0.993438		Protection for user	0.7965	0.914551	0.95689	0.988699	0.99601	0.998352	0.999236	0.999669	0.999841	0.999954		Protection for user	0.7965	0.966281	0.991442	0.998892	0.999756	0.999926	0.999973	0.99999	0.999996	0.999999		Protection for user	0.935397	0.949729	0.960523	0.975036	0.983729	0.989108	0.992534	0.995204	0.996829
Relative entolmological inoculation rate for people not using ITNs	ψh,u,Ω	Equation 23	1		1	0.795244	0.63778	0.419899	0.284291	0.208083	0.139887	0.0935	0.0641468	0.0322479		ψh,u,Ω	1	0.419899	0.211841	0.0555351	0.019609	0.00809989	0.00375625	0.00162573	0.000781763	0.000227594		ψh,u,Ω	1	0.165696	0.0420532	0.00544708	0.00119955	0.000361383	0.000133967	4.74494e-05	1.9751e-05	4.75277e-06		ψh,u,Ω	0.317461	0.247033	0.19399	0.122676	0.0799574	0.0535241	0.0366885	0.0235673	0.0155832
Relative entomological inoculation rate for people using ITNs	ψh,p,Ω	Equation 24	1		0.2035	0.161832	0.129788	0.0854494	0.0578532	0.0423449	0.0284671	0.0190273	0.0130539	0.00656245		ψh,p,Ω	0.2035	0.0854494	0.0431097	0.0113014	0.00399043	0.00164833	0.000764397	0.000330836	0.000159089	4.63153e-05		ψh,p,Ω	0.2035	0.0337192	0.00855782	0.00110848	0.000244108	7.35415e-05	2.72622e-05	9.65596e-06	4.01934e-06	9.67188e-07		ψh,p,Ω	0.0646033	0.0502712	0.039477	0.0249645	0.0162713	0.0108922	0.00746611	0.00479595	0.00317119
			1		1	1	1	1	1	1	1	1	1	1			1	1	1	1	1	1	1	1	1	1			1	1	1	1	1	1	1	1	1	1			1	1	1	1	1	1	1	1	1
			2		2	2	2	2	2	2	2	2	2	2			2	2	2	2	2	2	2	2	2	2			2	2	2	2	2	2	2	2	2	2			2	2	2	2	2	2	2	2	2
			3		3	3	3	3	3	3	3	3	3	3			3	3	3	3	3	3	3	3	3	3			3	3	3	3	3	3	3	3	3	3			3	3	3	3	3	3	3	3	3
			4		4	4	4	4	4	4	4	4	4	4			4	4	4	4	4	4	4	4	4	4			4	4	4	4	4	4	4	4	4	4			4	4	4	4	4	4	4	4	4
			5		5	5	5	5	5	5	5	5	5	5			5	5	5	5	5	5	5	5	5	5			5	5	5	5	5	5	5	5	5	5			5	5	5	5	5	5	5	5	5
			6		6	6	6	6	6	6	6	6	6	6			6	6	6	6	6	6	6	6	6	6			6	6	6	6	6	6	6	6	6	6			6	6	6	6	6	6	6	6	6
			7		7	7	7	7	7	7	7	7	7	7			7	7	7	7	7	7	7	7	7	7			7	7	7	7	7	7	7	7	7	7			7	7	7	7	7	7	7	7	7
			8		8	8	8	8	8	8	8	8	8	8			8	8	8	8	8	8	8	8	8	8			8	8	8	8	8	8	8	8	8	8			8	8	8	8	8	8	8	8	8
			9		9	9	9	9	9	9	9	9	9	9			9	9	9	9	9	9	9	9	9	9			9	9	9	9	9	9	9	9	9	9			9	9	9	9	9	9	9	9	9
			10		10	10	10	10	10	10	10	10	10	10			10	10	10	10	10	10	10	10	10	10			10	10	10	10	10	10	10	10	10	10			10	10	10	10	10	10	10	10	10
			11		11	11	11	11	11	11	11	11	11	11			11	11	11	11	11	11	11	11	11	11			11	11	11	11	11	11	11	11	11	11			11	11	11	11	11	11	11	11	11
			12		12	12	12	12	12	12	12	12	12	12			12	12	12	12	12	12	12	12	12	12			12	12	12	12	12	12	12	12	12	12			12	12	12	12	12	12	12	12	12
			13		13	13	13	13	13	13	13	13	13	13			13	13	13	13	13	13	13	13	13	13			13	13	13	13	13	13	13	13	13	13			13	13	13	13	13	13	13	13	13
			14		14	14	14	14	14	14	14	14	14	14			14	14	14	14	14	14	14	14	14	14			14	14	14	14	14	14	14	14	14	14			14	14	14	14	14	14	14	14	14
			15		15	15	15	15	15	15	15	15	15	15			15	15	15	15	15	15	15	15	15	15			15	15	15	15	15	15	15	15	15	15			15	15	15	15	15	15	15	15	15
			16		16	16	16	16	16	16	16	16	16	16			16	16	16	16	16	16	16	16	16	16			16	16	16	16	16	16	16	16	16	16			16	16	16	16	16	16	16	16	16
			17		17	17	17	17	17	17	17	17	17	17			17	17	17	17	17	17	17	17	17	17			17	17	17	17	17	17	17	17	17	17			17	17	17	17	17	17	17	17	17
			18		18	18	18	18	18	18	18	18	18	18			18	18	18	18	18	18	18	18	18	18			18	18	18	18	18	18	18	18	18	18			18	18	18	18	18	18	18	18	18
			19		19	19	19	19	19	19	19	19	19	19			19	19	19	19	19	19	19	19	19	19			19	19	19	19	19	19	19	19	19	19			19	19	19	19	19	19	19	19	19
			20		20	20	20	20	20	20	20	20	20	20			20	20	20	20	20	20	20	20	20	20			20	20	20	20	20	20	20	20	20	20			20	20	20	20	20	20	20	20	20
			21		21	21	21	21	21	21	21	21	21	21			21	21	21	21	21	21	21	21	21	21			21	21	21	21	21	21	21	21	21	21			21	21	21	21	21	21	21	21	21
			22		22	22	22	22	22	22	22	22	22	22			22	22	22	22	22	22	22	22	22	22			22	22	22	22	22	22	22	22	22	22			22	22	22	22	22	22	22	22	22
			23		23	23	23	23	23	23	23	23	23	23			23	23	23	23	23	23	23	23	23	23			23	23	23	23	23	23	23	23	23	23			23	23	23	23	23	23	23	23	23
			24		24	24	24	24	24	24	24	24	24	24			24	24	24	24	24	24	24	24	24	24			24	24	24	24	24	24	24	24	24	24			24	24	24	24	24	24	24	24	24
			25		25	25	25	25	25	25	25	25	25	25			25	25	25	25	25	25	25	25	25	25			25	25	25	25	25	25	25	25	25	25			25	25	25	25	25	25	25	25	25
			26		26	26	26	26	26	26	26	26	26	26			26	26	26	26	26	26	26	26	26	26			26	26	26	26	26	26	26	26	26	26			26	26	26	26	26	26	26	26	26
			27		27	27	27	27	27	27	27	27	27	27			27	27	27	27	27	27	27	27	27	27			27	27	27	27	27	27	27	27	27	27			27	27	27	27	27	27	27	27	27
			28		28	28	28	28	28	28	28	28	28	28			28	28	28	28	28	28	28	28	28	28			28	28	28	28	28	28	28	28	28	28			28	28	28	28	28	28	28	28	28
			29		29	29	29	29	29	29	29	29	29	29			29	29	29	29	29	29	29	29	29	29			29	29	29	29	29	29	29	29	29	29			29	29	29	29	29	29	29	29	29
			30		30	30	30	30	30	30	30	30	30	30			30	30	30	30	30	30	30	30	30	30			30	30	30	30	30	30	30	30	30	30			30	30	30	30	30	30	30	30	30
			31		31	31	31	31	31	31	31	31	31	31			31	31	31	31	31	31	31	31	31	31			31	31	31	31	31	31	31	31	31	31			31	31	31	31	31	31	31	31	31
			32		32	32	32	32	32	32	32	32	32	32			32	32	32	32	32	32	32	32	32	32			32	32	32	32	32	32	32	32	32	32			32	32	32	32	32	32	32	32	32
			33		33	33	33	33	33	33	33	33	33	33			33	33	33	33	33	33	33	33	33	33			33	33	33	33	33	33	33	33	33	33			33	33	33	33	33	33	33	33	33
			34		34	34	34	34	34	34	34	34	34	34			34	34	34	34	34	34	34	34	34	34			34	34	34	34	34	34	34	34	34	34			34	34	34	34	34	34	34	34	34
			35		35	35	35	35	35	35	35	35	35	35			35	35	35	35	35	35	35	35	35	35			35	35	35	35	35	35	35	35	35	35			35	35	35	35	35	35	35	35	35
			36		36	36	36	36	36	36	36	36	36	36			36	36	36	36	36	36	36	36	36	36			36	36	36	36	36	36	36	36	36	36			36	36	36	36	36	36	36	36	36
			37		37	37	37	37	37	37	37	37	37	37			37	37	37	37	37	37	37	37	37	37			37	37	37	37	37	37	37	37	37	37			37	37	37	37	37	37	37	37	37
			38		38	38	38	38	38	38	38	38	38	38			38	38	38	38	38	38	38	38	38	38			38	38	38	38	38	38	38	38	38	38			38	38	38	38	38	38	38	38	38
			39		39	39	39	39	39	39	39	39	39	39			39	39	39	39	39	39	39	39	39	39			39	39	39	39	39	39	39	39	39	39			39	39	39	39	39	39	39	39	39
			40		40	40	40	40	40	40	40	40	40	40			40	40	40	40	40	40	40	40	40	40			40	40	40	40	40	40	40	40	40	40			40	40	40	40	40	40	40	40	40
			0		0	0	0	0	0	0	0	0	0	0			0	0	0	0	0	0	0	0	0	0			0	0	0	0	0	0	0	0	0	0			0	0	0	0	0	0	0	0	0
			0		0	0	0	0	0	0	0	0	0	0			0	0	0	0	0	0	0	0	0	0			0	0	0	0	0	0	0	0	0	0			0	0	0	0	0	0	0	0	0
			0		0	0	0	0	0	0	0	0	0	0			0	0	0	0	0	0	0	0	0	0			0	0	0	0	0	0	0	0	0	0			0	0	0	0	0	0	0	0	0
			0		0	0	0	0	0	0	0	0	0	0			0	0	0	0	0	0	0	0	0	0			0	0	0	0	0	0	0	0	0	0			0	0	0	0	0	0	0	0	0
			0		0	0	0	0	0	0	0	0	0	0			0	0	0	0	0	0	0	0	0	0			0	0	0	0	0	0	0	0	0	0			0	0	0	0	0	0	0	0	0
			0		0	0	0	0	0	0	0	0	0	0			0	0	0	0	0	0	0	0	0	0			0	0	0	0	0	0	0	0	0	0			0	0	0	0	0	0	0	0	0
			0		0	0	0	0	0	0	0	0	0	0			0	0	0	0	0	0	0	0	0	0			0	0	0	0	0	0	0	0	0	0			0	0	0	0	0	0	0	0	0
			0		0	0	0	0	0	0	0	0	0	0			0	0	0	0	0	0	0	0	0	0			0	0	0	0	0	0	0	0	0	0			0	0	0	0	0	0	0	0	0
			0		0	0	0	0	0	0	0	0	0	0			0	0	0	0	0	0	0	0	0	0			0	0	0	0	0	0	0	0	0	0			0	0	0	0	0	0	0	0	0
			0		0	0	0	0	0	0	0	0	0	0			0	0	0	0	0	0	0	0	0	0			0	0	0	0	0	0	0	0	0	0			0	0	0	0	0	0	0	0	0
			0		0	0	0	0	0	0	0	0	0	0			0	0	0	0	0	0	0	0	0	0			0	0	0	0	0	0	0	0	0	0			0	0	0	0	0	0	0	0	0
			0.00923715		0.00923715	0.00932831	0.00941447	0.00957335	0.00971651	0.00982752	0.00996419	0.0100976	0.0102174	0.0104242			0.00923715	0.00957335	0.00982124	0.0102621	0.0105641	0.0107934	0.0109734	0.0111505	0.0112901	0.0114961			0.00923715	0.00990655	0.0103462	0.0108885	0.0112101	0.011423	0.0115742	0.0117112	0.0118118	0.0119497			0.00849181	0.00861958	0.00873907	0.0089562	0.00914839	0.0093197	0.00947336	0.00964452	0.00979616
			0.018389		0.018389	0.0185696	0.0187403	0.019055	0.0193386	0.0195585	0.0198291	0.0200932	0.0203305	0.0207397			0.018389	0.019055	0.019546	0.0204188	0.0210166	0.0214703	0.0218265	0.0221767	0.0224527	0.02286			0.018389	0.019715	0.0205854	0.0216585	0.0222946	0.0227155	0.0230145	0.0232853	0.0234841	0.0237565			0.0169115	0.0171649	0.0174018	0.0178322	0.0182131	0.0185525	0.018857	0.019196	0.0194964
			0.0274563		0.0274563	0.0277247	0.0279784	0.028446	0.0288672	0.0291938	0.0295957	0.0299878	0.0303402	0.0309477			0.0274563	0.028446	0.0291753	0.0304714	0.0313587	0.032032	0.0325604	0.0330799	0.0334893	0.0340933			0.0274563	0.0294262	0.0307186	0.0323112	0.0332548	0.0338789	0.0343224	0.0347238	0.0350185	0.0354223			0.0252597	0.0256365	0.0259888	0.0266287	0.0271948	0.0276993	0.0281517	0.0286554	0.0291015
			0.0364398		0.0364398	0.0367944	0.0371294	0.037747	0.0383032	0.0387344	0.039265	0.0397826	0.0402476	0.0410493			0.0364398	0.037747	0.03871	0.0404207	0.0415915	0.0424797	0.0431766	0.0438616	0.0444013	0.0451974			0.0364398	0.0390412	0.040747	0.042848	0.0440922	0.0449149	0.0454993	0.0460283	0.0464167	0.0469487			0.033537	0.0340351	0.0345007	0.0353464	0.0360944	0.0367609	0.0373584	0.0380236	0.0386126
			0.0453403		0.0453403	0.0457795	0.0461943	0.046959	0.0476476	0.0481812	0.0488379	0.0494784	0.0500539	0.0510455			0.0453403	0.046959	0.048151	0.050268	0.0517162	0.0528146	0.0536762	0.054523	0.0551901	0.0561739			0.0453403	0.048561	0.0506716	0.0532699	0.054808	0.0558248	0.056547	0.0572005	0.0576802	0.0583374			0.041744	0.0423613	0.0429383	0.043986	0.0449126	0.045738	0.0464778	0.0473014	0.0480305
			0.0541587		0.0541587	0.0546807	0.0551739	0.0560828	0.0569011	0.0575353	0.0583155	0.0590764	0.0597599	0.0609376			0.0541587	0.0560828	0.0574994	0.0600142	0.061734	0.063038	0.0640606	0.0650656	0.0658571	0.0670242			0.0541587	0.0579865	0.0604936	0.0635785	0.0654037	0.0666101	0.0674667	0.0682418	0.0688107	0.0695899			0.0498813	0.0506158	0.0513021	0.0525482	0.0536501	0.0546314	0.0555109	0.0564897	0.0573561
			0.0628956		0.0628956	0.063499	0.064069	0.0651192	0.0660648	0.0667973	0.0676986	0.0685774	0.0693667	0.0707266			0.0628956	0.0651192	0.0667559	0.0696604	0.071646	0.073151	0.0743311	0.0754906	0.0764037	0.0777497			0.0628956	0.0673186	0.0702139	0.0737747	0.0758807	0.0772722	0.0782601	0.0791538	0.0798097	0.080708			0.0579496	0.0587991	0.0595928	0.0610338	0.0623077	0.063442	0.0644584	0.0655894	0.0665904
			0.0715517		0.0715517	0.0722349	0.0728803	0.0740692	0.0751393	0.0759684	0.0769883	0.0779825	0.0788754	0.0804135			0.0715517	0.0740692	0.0759215	0.0792076	0.0814532	0.0831549	0.0844889	0.0857993	0.0868312	0.088352			0.0715517	0.0765582	0.0798337	0.08386	0.0862402	0.0878125	0.0889285	0.089938	0.0906788	0.0916932			0.0659493	0.0669118	0.0678111	0.0694434	0.0708861	0.0721704	0.0733211	0.0746014	0.0757343
			0.0801279		0.0801279	0.0808894	0.0816086	0.0829334	0.0841258	0.0850494	0.0861853	0.0872926	0.0882869	0.0899994			0.0801279	0.0829334	0.0849971	0.0886568	0.0911568	0.0930507	0.0945352	0.0959932	0.0971409	0.0988324			0.0801279	0.0857064	0.0893539	0.0938354	0.0964836	0.0982324	0.0994735	0.100596	0.10142	0.102547			0.0738811	0.0749546	0.0759576	0.0777776	0.079386	0.0808175	0.0820999	0.0835264	0.0847885
			0.0886249		0.0886249	0.0894632	0.0902548	0.0917128	0.0930249	0.094041	0.0952907	0.0965087	0.0976023	0.0994854			0.0886249	0.0917128	0.0939836	0.0980091	0.100758	0.10284	0.104471	0.106073	0.107334	0.109192			0.0886249	0.0947638	0.0987757	0.103702	0.106612	0.108533	0.109896	0.111129	0.112033	0.113271			0.0817455	0.0829281	0.0840328	0.0860372	0.0878081	0.089384	0.0907955	0.0923653	0.0937541
			0.0970434		0.0970434	0.0979569	0.0988195	0.100408	0.101838	0.102944	0.104305	0.105632	0.106823	0.108873			0.0970434	0.100408	0.102882	0.107265	0.110258	0.112523	0.114298	0.116041	0.117413	0.119433			0.0970434	0.103732	0.1081	0.113462	0.116627	0.118716	0.120199	0.121539	0.122522	0.123868			0.0895431	0.0908329	0.0920375	0.0942229	0.0961532	0.0978707	0.0994087	0.101119	0.102632
			0.105384		0.105384	0.106371	0.107304	0.10902	0.110565	0.11176	0.11323	0.114663	0.115949	0.118162			0.105384	0.10902	0.111693	0.116427	0.119657	0.122102	0.124018	0.125898	0.127377	0.129556			0.105384	0.112611	0.117328	0.123115	0.12653	0.128783	0.130382	0.131827	0.132886	0.134337			0.0972745	0.0986696	0.0999723	0.102335	0.104422	0.106278	0.10794	0.109788	0.111423
			0.113648		0.113648	0.114708	0.115708	0.11755	0.119207	0.120489	0.122066	0.123602	0.124981	0.127354			0.113648	0.11755	0.120417	0.125494	0.128957	0.131578	0.13363	0.135644	0.137229	0.139563			0.113648	0.121401	0.12646	0.132663	0.136322	0.138735	0.140447	0.141994	0.143129	0.144681			0.10494	0.106439	0.107838	0.110375	0.112615	0.114607	0.116391	0.118374	0.120127
			0.121835		0.121835	0.122966	0.124033	0.125998	0.127765	0.129133	0.130814	0.132452	0.133922	0.136451			0.121835	0.125998	0.129055	0.134468	0.138159	0.140951	0.143137	0.145282	0.14697	0.149454			0.121835	0.130105	0.135498	0.142107	0.146004	0.148573	0.150396	0.152042	0.15325	0.154902			0.112541	0.114141	0.115634	0.118342	0.120733	0.122859	0.124762	0.126877	0.128747
			0.129947		0.129947	0.131147	0.13228	0.134365	0.13624	0.137691	0.139475	0.141212	0.142771	0.145453			0.129947	0.134365	0.137609	0.14335	0.147263	0.150223	0.15254	0.154813	0.156601	0.159232			0.129947	0.138723	0.144442	0.151448	0.155577	0.158299	0.160229	0.161973	0.163252	0.165001			0.120077	0.121777	0.123363	0.126239	0.128777	0.131034	0.133053	0.135298	0.137282
			0.137984		0.137984	0.139252	0.140449	0.142652	0.144633	0.146166	0.148049	0.149884	0.151529	0.154361			0.137984	0.142652	0.146079	0.152141	0.156272	0.159395	0.161839	0.164237	0.166123	0.168898			0.137984	0.147255	0.153294	0.160687	0.165043	0.167914	0.169949	0.171787	0.173135	0.174979			0.127549	0.129346	0.131024	0.134064	0.136747	0.139132	0.141266	0.143637	0.145733
			0.145946		0.145946	0.147281	0.148541	0.15086	0.152944	0.154557	0.156538	0.158468	0.160199	0.163176			0.145946	0.15086	0.154466	0.160842	0.165185	0.168468	0.171037	0.173556	0.175537	0.178452			0.145946	0.155703	0.162054	0.169826	0.174403	0.177419	0.179556	0.181487	0.182902	0.184838			0.134958	0.136851	0.138618	0.14182	0.144645	0.147155	0.149401	0.151897	0.154101
			0.153835		0.153835	0.155236	0.156557	0.158989	0.161174	0.162865	0.164943	0.166965	0.168779	0.171899			0.153835	0.158989	0.16277	0.169454	0.174004	0.177443	0.180134	0.182772	0.184845	0.187897			0.153835	0.164067	0.170724	0.178866	0.183658	0.186815	0.189052	0.191072	0.192553	0.194578			0.142304	0.144291	0.146146	0.149506	0.15247	0.155104	0.157459	0.160076	0.162388
			0.161652		0.161652	0.163116	0.164498	0.16704	0.169325	0.171092	0.173263	0.175377	0.177272	0.180531			0.161652	0.16704	0.170992	0.177977	0.18273	0.186321	0.18913	0.191884	0.194049	0.197233			0.161652	0.172348	0.179304	0.187807	0.192809	0.196104	0.198438	0.200546	0.202091	0.204203			0.149587	0.151667	0.153607	0.157123	0.160223	0.162978	0.165441	0.168177	0.170593
			0.169395		0.169395	0.170923	0.172364	0.175014	0.177396	0.179238	0.181501	0.183704	0.185678	0.189073			0.169395	0.175014	0.179134	0.186412	0.191364	0.195104	0.198028	0.200895	0.203148	0.206462			0.169395	0.180548	0.187795	0.19665	0.201858	0.205287	0.207716	0.209908	0.211515	0.213713			0.156809	0.158979	0.161004	0.164672	0.167906	0.170779	0.173347	0.176199	0.178718
			0.177068		0.177068	0.178657	0.180155	0.182912	0.185389	0.187304	0.189657	0.191946	0.193999	0.197527			0.177068	0.182912	0.187196	0.194762	0.199906	0.203791	0.206829	0.209805	0.212144	0.215584			0.177068	0.188665	0.196198	0.205398	0.210805	0.214365	0.216886	0.219161	0.220829	0.223108			0.163969	0.166228	0.168336	0.172153	0.175518	0.178507	0.181178	0.184144	0.186764
			0.184669		0.184669	0.186318	0.187874	0.190735	0.193304	0.195291	0.197731	0.200106	0.202234	0.205892			0.184669	0.190735	0.195179	0.203025	0.208358	0.212385	0.215533	0.218617	0.221039	0.224602			0.184669	0.196703	0.204514	0.21405	0.219652	0.223339	0.22595	0.228306	0.230032	0.232392			0.171068	0.173415	0.175604	0.179568	0.183061	0.186163	0.188935	0.192013	0.19473
			0.192201		0.192201	0.193909	0.19552	0.198482	0.201142	0.203199	0.205725	0.208182	0.210385	0.21417			0.192201	0.198482	0.203083	0.211204	0.216721	0.220886	0.224141	0.227329	0.229834	0.233516			0.192201	0.204661	0.212745	0.222607	0.2284	0.232211	0.234909	0.237343	0.239127	0.241565			0.178107	0.18054	0.182809	0.186916	0.190535	0.193747	0.196619	0.199806	0.202619
			0.199663		0.199663	0.201428	0.203093	0.206155	0.208905	0.21103	0.21364	0.216178	0.218453	0.222361			0.199663	0.206155	0.21091	0.219298	0.224996	0.229295	0.232655	0.235945	0.238529	0.242327			0.199663	0.21254	0.22089	0.231072	0.23705	0.240981	0.243764	0.246275	0.248114	0.250628			0.185087	0.187603	0.18995	0.194198	0.19794	0.201261	0.20423	0.207523	0.21043
			0.207055		0.207055	0.208877	0.210596	0.213755	0.216591	0.218784	0.221475	0.224093	0.226438	0.230468			0.207055	0.213755	0.21866	0.22731	0.233183	0.237614	0.241075	0.244465	0.247126	0.251038			0.207055	0.220341	0.22895	0.239445	0.245603	0.249652	0.252517	0.255102	0.256995	0.259582			0.192007	0.194606	0.197029	0.201415	0.205277	0.208705	0.211768	0.215166	0.218165
			0.21438		0.21438	0.216257	0.218028	0.221282	0.224203	0.226461	0.229232	0.231927	0.234342	0.238489			0.21438	0.221282	0.226334	0.235239	0.241284	0.245843	0.249403	0.252889	0.255626	0.259648			0.21438	0.228065	0.236928	0.247726	0.25406	0.258223	0.261168	0.263826	0.265772	0.26843			0.198868	0.201548	0.204046	0.208567	0.212548	0.21608	0.219235	0.222736	0.225824
			0.221637		0.221637	0.223568	0.225389	0.228737	0.231741	0.234063	0.236912	0.239683	0.242165	0.246428			0.221637	0.228737	0.233932	0.243087	0.249299	0.253983	0.25764	0.26122	0.26403	0.268159			0.221637	0.235712	0.244823	0.255917	0.262422	0.266696	0.26972	0.272447	0.274444	0.277172			0.205671	0.20843	0.211002	0.215655	0.219752	0.223386	0.226632	0.230232	0.233408
			0.228827		0.228827	0.230811	0.232682	0.23612	0.239206	0.24159	0.244516	0.24736	0.249908	0.254283			0.228827	0.23612	0.241456	0.250855	0.25723	0.262035	0.265786	0.269458	0.272339	0.276572			0.228827	0.243283	0.252636	0.264019	0.27069	0.275073	0.278172	0.280968	0.283014	0.28581			0.212416	0.215253	0.217897	0.22268	0.22689	0.230624	0.233958	0.237656	0.240917
			0.23595		0.23595	0.237986	0.239906	0.243433	0.246598	0.249044	0.252044	0.25496	0.257572	0.262056			0.23595	0.243433	0.248905	0.258543	0.265076	0.27	0.273843	0.277604	0.280555	0.284889			0.23595	0.25078	0.260368	0.272033	0.278866	0.283354	0.286527	0.289388	0.291483	0.294344			0.219104	0.222018	0.224732	0.229642	0.233963	0.237794	0.241215	0.245008	0.248354
			0.833765		0.833765	0.823889	0.814301	0.795958	0.778662	0.764732	0.74693	0.728835	0.711928	0.681249			0.833765	0.795958	0.765532	0.705473	0.659307	0.621064	0.588805	0.554857	0.526302	0.480678			0.833765	0.754528	0.693054	0.604282	0.542869	0.497399	0.462069	0.427343	0.39977	0.358271			0.773172	0.76148	0.750206	0.728859	0.709008	0.690525	0.67329	0.653327	0.634937
			0.695164		0.695164	0.678793	0.663087	0.633548	0.606315	0.584815	0.557904	0.5312	0.506841	0.4641			0.695164	0.633548	0.58604	0.497692	0.434685	0.38572	0.346691	0.307866	0.276994	0.231051			0.695164	0.569312	0.480323	0.365157	0.294707	0.247406	0.213508	0.182622	0.159816	0.128358			0.597795	0.579851	0.56281	0.531236	0.502692	0.476825	0.453319	0.426836	0.403145
			0.579603		0.579603	0.55925	0.539953	0.504278	0.472115	0.447226	0.416716	0.387157	0.360834	0.316167			0.579603	0.504278	0.448633	0.351108	0.286591	0.239557	0.204134	0.170822	0.145782	0.111061			0.579603	0.429562	0.33289	0.220658	0.159987	0.123059	0.0986553	0.0780422	0.0638895	0.0459872			0.462199	0.441545	0.422223	0.387196	0.356413	0.32926	0.305215	0.278864	0.255971
			0.483253		0.483253	0.46076	0.439684	0.401384	0.367618	0.342008	0.311257	0.282173	0.256888	0.215389			0.483253	0.401384	0.343443	0.247697	0.188951	0.14878	0.120195	0.0947817	0.0767254	0.0533848			0.483253	0.324116	0.23071	0.13334	0.0868521	0.0612096	0.0455856	0.0333508	0.0255411	0.0164759			0.357359	0.336228	0.316755	0.282212	0.252699	0.227362	0.205498	0.182189	0.162526
			0.402919		0.402919	0.379615	0.358035	0.319484	0.28625	0.261545	0.232487	0.205658	0.182886	0.146733			0.402919	0.319484	0.262917	0.174743	0.124577	0.0924019	0.0707713	0.0525903	0.0403807	0.0256609			0.402919	0.244555	0.159895	0.0805749	0.0471493	0.0304456	0.0210637	0.0142522	0.0102105	0.00590284			0.2763	0.256031	0.237631	0.205693	0.179166	0.156999	0.13836	0.119029	0.103193
			0.33594		0.33594	0.312761	0.291549	0.254296	0.222892	0.200011	0.173652	0.149891	0.130201	0.0999619			0.33594	0.254296	0.201271	0.123277	0.0821344	0.0573875	0.0416705	0.0291801	0.0212525	0.0123346			0.33594	0.184523	0.110816	0.04869	0.0255959	0.0151436	0.00973288	0.00609058	0.00408187	0.00211482			0.213628	0.194962	0.178273	0.149921	0.12703	0.108412	0.0931562	0.0777649	0.0655213
			0.280095		0.280095	0.25768	0.237409	0.202409	0.173558	0.152955	0.129706	0.109245	0.092694	0.0680989			0.280095	0.202409	0.15408	0.0869684	0.0541517	0.0356413	0.0245358	0.0161908	0.0111852	0.00592899			0.280095	0.139228	0.0768011	0.0294225	0.0138952	0.00753242	0.00449726	0.00260277	0.00163181	0.000757679			0.165171	0.14846	0.133741	0.109271	0.0900653	0.0748612	0.0627211	0.0508059	0.0416019
			0.233533		0.233533	0.2123	0.193322	0.161109	0.135143	0.11697	0.0968812	0.0796219	0.0659914	0.0463923			0.233533	0.161109	0.117953	0.0613538	0.0357026	0.0221355	0.0144468	0.00898356	0.00588679	0.00284993			0.233533	0.105051	0.0532273	0.0177795	0.00754329	0.00374662	0.00207805	0.00111227	0.000652347	0.000271455			0.127706	0.113049	0.100334	0.0796435	0.063857	0.0516936	0.0422294	0.0331929	0.0264146
			0.194712		0.194712	0.174911	0.157423	0.128236	0.105231	0.0894504	0.0723634	0.0580312	0.0469811	0.0316047			0.194712	0.128236	0.0902969	0.0432834	0.023539	0.0137476	0.00850634	0.00498459	0.00309823	0.0013699			0.194712	0.0792642	0.0368894	0.0107438	0.00409502	0.00186357	0.0009602	0.000475322	0.000260788	9.72545e-05			0.0987385	0.0860846	0.0752709	0.0580489	0.0452751	0.0356957	0.0284326	0.0216858	0.0167716
			0.162344		0.162344	0.144108	0.128189	0.10207	0.0819391	0.0684056	0.0540504	0.0422951	0.0334472	0.0215307			0.162344	0.10207	0.0691252	0.0305353	0.0155194	0.00853811	0.00500858	0.00276574	0.0016306	0.000658481			0.162344	0.0598071	0.0255663	0.00649232	0.00222306	0.000926936	0.000443679	0.000203125	0.000104255	3.48435e-05			0.0763419	0.0655517	0.0564687	0.0423095	0.0321004	0.0246488	0.0191434	0.0141679	0.0106489
			0.135356		0.135356	0.118729	0.104385	0.0812435	0.0638029	0.0523119	0.0403719	0.0308262	0.023812	0.0146677			0.135356	0.0812435	0.0529176	0.0215418	0.010232	0.00530271	0.00294907	0.00153459	0.00085819	0.000316518			0.135356	0.0451261	0.0177188	0.00392319	0.00120683	0.000461057	0.00020501	8.68042e-05	4.16781e-05	1.24834e-05			0.0590254	0.0499163	0.0423632	0.0308377	0.0227595	0.0170206	0.0128891	0.00925628	0.00676137
			0.112855		0.112855	0.0978192	0.0850007	0.0646664	0.0496809	0.0400046	0.030155	0.0224672	0.0169524	0.00999238			0.112855	0.0646664	0.0405101	0.0151972	0.00674606	0.00329332	0.00173643	0.000851477	0.000451667	0.000152143			0.112855	0.0340489	0.0122801	0.00237072	0.00065515	0.000229329	9.47289e-05	3.70951e-05	1.66616e-05	4.47246e-06			0.0456368	0.0380102	0.0317811	0.0224763	0.0161366	0.0117532	0.00867807	0.00604738	0.00429304
			0.0940949		0.0940949	0.0805922	0.0692162	0.0514717	0.0386847	0.0305928	0.0225237	0.0163749	0.0120689	0.00680729			0.0940949	0.0514717	0.0310118	0.0107212	0.00444772	0.00204536	0.00102242	0.000472448	0.000237713	7.31318e-05			0.0940949	0.0256908	0.00851076	0.00143258	0.000355661	0.000114068	4.37713e-05	1.58523e-05	6.66082e-06	1.60235e-06			0.0352851	0.028944	0.0238424	0.0163821	0.011441	0.00811586	0.00584285	0.00395092	0.00272581
			0.078453		0.078453	0.066399	0.0563629	0.0409693	0.0301223	0.0233953	0.0168236	0.0119346	0.00859218	0.00463746			0.078453	0.0409693	0.0237405	0.0075635	0.00293241	0.0012703	0.000602005	0.000262141	0.000125109	3.51529e-05			0.078453	0.0193844	0.00589841	0.000865685	0.000193077	5.67374e-05	2.02254e-05	6.77439e-06	2.66279e-06	5.74077e-07			0.0272815	0.0220403	0.0178867	0.0119402	0.00811176	0.0056042	0.00393393	0.00258124	0.00173072
			0.0654113		0.0654113	0.0547054	0.0458964	0.0326098	0.0234551	0.0178911	0.012566	0.00869833	0.00611701	0.00315926			0.0654113	0.0326098	0.0181742	0.00533584	0.00193336	0.000788938	0.000354463	0.000145451	6.5845e-05	1.68972e-05			0.0654113	0.0146261	0.00408791	0.000523118	0.000104816	2.82211e-05	9.34551e-06	2.89499e-06	1.0645e-06	2.05676e-07			0.0210933	0.0167832	0.0134187	0.00870275	0.0057513	0.00386984	0.00264868	0.00168639	0.00109889
			0.0545377		0.0545377	0.0450712	0.0373735	0.025956	0.0182636	0.0136819	0.00938596	0.00633964	0.00435487	0.00215225			0.0545377	0.025956	0.0139129	0.00376429	0.00127468	0.000489981	0.00020871	8.07044e-05	3.46543e-05	8.12212e-06			0.0545377	0.0110358	0.00283314	0.000316111	5.69012e-05	1.40372e-05	4.31827e-06	1.23715e-06	4.25556e-07	7.36877e-08			0.0163087	0.0127801	0.0100668	0.00634308	0.00407772	0.00267222	0.00178333	0.00110177	0.000697729
			0.0454716		0.0454716	0.0371337	0.0304333	0.0206599	0.0142212	0.010463	0.00701066	0.00462055	0.00310035	0.00146621			0.0454716	0.0206599	0.0106508	0.0026556	0.000840402	0.000304309	0.000122889	4.47794e-05	1.82386e-05	3.90413e-06			0.0454716	0.00832682	0.00196352	0.00019102	3.08899e-05	6.98207e-06	1.99534e-06	5.28688e-07	1.70124e-07	2.64002e-08			0.0126095	0.00973178	0.00755219	0.00462321	0.00289113	0.00184524	0.0012007	0.000719814	0.000443013
			0.0379126		0.0379126	0.030594	0.0247819	0.0164444	0.0110735	0.00800137	0.00523647	0.00336762	0.00220723	0.000998857			0.0379126	0.0164444	0.00815352	0.00187346	0.000554083	0.000188995	7.23579e-05	2.48462e-05	9.59903e-06	1.87663e-06			0.0379126	0.00628282	0.00136082	0.00011543	1.67692e-05	3.47288e-06	9.21985e-07	2.25931e-07	6.80106e-08	9.45843e-09			0.00974929	0.00741055	0.0056657	0.00336967	0.00204984	0.00127418	0.000808416	0.000470274	0.000281285
			0.0316102		0.0316102	0.0252061	0.0201799	0.013089	0.00862251	0.0061189	0.00391128	0.00245444	0.00157139	0.00068047			0.0316102	0.013089	0.00624179	0.00132167	0.000365311	0.000117378	4.26047e-05	1.37861e-05	5.05199e-06	9.02054e-07			0.0316102	0.00474056	0.000943124	6.97525e-05	9.10346e-06	1.72741e-06	4.26021e-07	9.655e-08	2.71886e-08	3.38869e-09			0.00753788	0.00564299	0.00425045	0.00245602	0.00145335	0.000879856	0.000544298	0.000307243	0.000178598
			0.0263555		0.0263555	0.020767	0.0164325	0.0104183	0.00671402	0.00467932	0.00292145	0.00178888	0.00111871	0.000463569			0.0263555	0.0104183	0.00477829	0.000932403	0.000240852	7.28994e-05	2.50858e-05	7.6493e-06	2.65887e-06	4.33598e-07			0.0263555	0.00357688	0.000653636	4.21502e-05	4.94199e-06	8.5921e-07	1.96851e-07	4.12599e-08	1.08692e-08	1.21407e-09			0.00582808	0.00429702	0.00318871	0.00179009	0.00103044	0.000607563	0.00036647	0.00020073	0.000113399
			0.0219743		0.0219743	0.0171097	0.013381	0.00829254	0.00522796	0.00357843	0.00218212	0.0013038	0.000796443	0.000315806			0.0219743	0.00829254	0.00365794	0.000657785	0.000158795	4.52752e-05	1.47707e-05	4.24427e-06	1.39937e-06	2.08421e-07			0.0219743	0.00269886	0.000453004	2.54706e-05	2.68285e-06	4.2737e-07	9.09587e-08	1.76321e-08	4.34516e-09	4.34966e-10			0.00450611	0.00327209	0.00239219	0.00130473	0.000730588	0.000419538	0.000246741	0.000131142	7.2001e-05
			0.0183214		0.0183214	0.0140965	0.0108962	0.00660051	0.00407081	0.00273654	0.00162989	0.000950253	0.00056701	0.000215142			0.0183214	0.00660051	0.00280027	0.000464049	0.000104695	2.81188e-05	8.69704e-06	2.35496e-06	7.3649e-07	1.00183e-07			0.0183214	0.00203636	0.000313956	1.53915e-05	1.45644e-06	2.12574e-07	4.20292e-08	7.53497e-09	1.73706e-09	1.55836e-10			0.003484	0.00249163	0.00179464	0.000950961	0.000517993	0.000289701	0.000166128	8.56787e-05	4.57161e-05
			0.0152757		0.0152757	0.0116139	0.00887278	0.00525373	0.00316979	0.00209272	0.00121741	0.000692577	0.00040367	0.000146566			0.0152757	0.00525373	0.0021437	0.000327374	6.90259e-05	1.74635e-05	5.12086e-06	1.30667e-06	3.87616e-07	4.81559e-08			0.0152757	0.00153649	0.000217589	9.30078e-06	7.90655e-07	1.05734e-07	1.94204e-08	3.22001e-09	6.94425e-10	5.58316e-11			0.00269373	0.00189733	0.00134635	0.000693117	0.000367261	0.000200046	0.000111852	5.59762e-05	2.90268e-05
			0.0127363		0.0127363	0.0095686	0.00722512	0.00418174	0.00246819	0.00160037	0.000909323	0.000504774	0.000287384	9.98476e-05			0.0127363	0.00418174	0.00164107	0.000230954	4.55093e-05	1.0846e-05	3.01519e-06	7.25014e-07	2.04003e-07	2.31475e-08			0.0127363	0.00115933	0.000150801	5.6203e-06	4.29222e-07	5.25919e-08	8.97356e-09	1.37605e-09	2.7761e-10	2.00029e-11			0.00208272	0.00144478	0.00101004	0.000505185	0.000260391	0.000138137	7.53089e-05	3.65708e-05	1.84302e-05
			0.0106191		0.0106191	0.00788347	0.00588343	0.00332849	0.00192189	0.00122385	0.0006792	0.000367897	0.000204597	6.80211e-05			0.0106191	0.00332849	0.00125629	0.000162931	3.00046e-05	6.73604e-06	1.77536e-06	4.02279e-07	1.07367e-07	1.11265e-08			0.0106191	0.000874744	0.000104513	3.39625e-06	2.33011e-07	2.61592e-08	4.14641e-09	5.88045e-10	1.1098e-10	7.16645e-12			0.0016103	0.00110017	0.000757738	0.000368209	0.000184619	9.5387e-05	5.07047e-05	2.38927e-05	1.1702e-05
			0.00885384		0.00885384	0.0064951	0.00479088	0.00264934	0.0014965	0.000935918	0.000507315	0.000268136	0.000145658	4.63393e-05			0.00885384	0.00264934	0.000961732	0.000114944	1.97822e-05	4.18351e-06	1.04534e-06	2.23207e-07	5.65075e-08	5.34826e-09			0.00885384	0.000660019	7.2433e-05	2.05229e-06	1.26495e-07	1.30116e-08	1.91593e-09	2.51297e-10	4.43665e-11	2.56754e-12			0.00124504	0.000837756	0.00056846	0.000268372	0.000130896	6.58671e-05	3.41389e-05	1.56097e-05	7.43003e-06
			0.00738202		0.00738202	0.00535124	0.00390122	0.00210876	0.00116527	0.000715726	0.000378929	0.000195427	0.000103698	3.15686e-05			0.00738202	0.00210876	0.000736237	8.10896e-05	1.30425e-05	2.59823e-06	6.15501e-07	1.23848e-07	2.974e-08	2.57079e-09			0.00738202	0.000498003	5.01999e-05	1.24017e-06	6.867e-08	6.47193e-09	8.8529e-10	1.0739e-10	1.77364e-11	9.19875e-13			0.00096263	0.000637934	0.000426462	0.000195606	9.28066e-05	4.54829e-05	2.29854e-05	1.01983e-05	4.7176e-06
			0.00615487		0.00615487	0.00440883	0.00317677	0.00167848	0.000907352	0.000547338	0.000283033	0.000142434	7.38255e-05	2.1506e-05			0.00615487	0.00167848	0.000563614	5.72065e-05	8.59904e-06	1.61366e-06	3.6241e-07	6.8718e-08	1.56522e-08	1.23572e-09			0.00615487	0.000375757	3.47912e-05	7.4941e-07	3.72788e-08	3.21913e-09	4.09065e-10	4.58923e-11	7.09046e-12	3.29565e-13			0.000744279	0.000485774	0.000319935	0.000142569	6.58006e-05	3.14071e-05	1.54758e-05	6.6628e-06	2.99538e-06
			0.00513171		0.00513171	0.00363239	0.00258685	0.001336	0.000706521	0.000418567	0.000211406	0.000103811	5.25584e-05	1.4651e-05			0.00513171	0.001336	0.000431465	4.03576e-05	5.6694e-06	1.00219e-06	2.13389e-07	3.81287e-08	8.23779e-09	5.93986e-10			0.00513171	0.000283519	2.41122e-05	4.52855e-07	2.02375e-08	1.60119e-09	1.89016e-10	1.96118e-11	2.83455e-12	1.18074e-13			0.000575456	0.000369907	0.000240017	0.000103913	4.66532e-05	2.16874e-05	1.04197e-05	4.35299e-06	1.90187e-06
			0.00427864		0.00427864	0.00299268	0.00210648	0.0010634	0.000550141	0.000320092	0.000157906	7.56609e-05	3.74178e-05	9.98095e-06			0.00427864	0.0010634	0.0003303	2.84712e-05	3.73787e-06	6.22423e-07	1.25644e-07	2.1156e-08	4.33557e-09	2.85516e-10			0.00427864	0.000213923	1.6711e-05	2.73653e-07	1.09863e-08	7.96432e-10	8.73386e-11	8.38094e-12	1.13317e-12	4.23024e-14			0.000444926	0.000281677	0.000180062	7.57379e-05	3.30775e-05	1.49757e-05	7.01549e-06	2.84392e-06	1.20757e-06
			0.00356738		0.00356738	0.00246564	0.00171531	0.000846421	0.000428374	0.000244784	0.000117944	5.51443e-05	2.66388e-05	6.79951e-06			0.00356738	0.000846421	0.000252855	2.00857e-05	2.46441e-06	3.86564e-07	7.398e-08	1.17385e-08	2.28182e-09	1.37241e-10			0.00356738	0.000161411	1.15816e-05	1.65363e-07	5.96414e-09	3.96145e-10	4.03565e-11	3.58154e-12	4.53006e-13	1.51557e-14			0.000344005	0.000214491	0.000135084	5.52023e-05	2.34522e-05	1.03411e-05	4.72345e-06	1.85801e-06	7.6673e-07
			0.00297436		0.00297436	0.00203141	0.00139678	0.000673715	0.000333559	0.000187194	8.80962e-05	4.01911e-05	1.89649e-05	4.63216e-06			0.00297436	0.000673715	0.000193569	1.41699e-05	1.6248e-06	2.40081e-07	4.35598e-08	6.51321e-09	1.20092e-09	6.59688e-11			0.00297436	0.000121789	8.0267e-06	9.99262e-08	3.23775e-09	1.97042e-10	1.86475e-11	1.53054e-12	1.81098e-13	5.42987e-15			0.000265975	0.000163331	0.000101341	4.02347e-05	1.66278e-05	7.14079e-06	3.18025e-06	1.21389e-06	4.86825e-07
			0.00247991		0.00247991	0.00167366	0.0011374	0.000536249	0.00025973	0.000143153	6.58017e-05	2.92927e-05	1.35016e-05	3.15565e-06			0.00247991	0.000536249	0.000148183	9.99646e-06	1.07124e-06	1.49106e-07	2.56482e-08	3.6139e-09	6.32048e-10	3.17098e-11			0.00247991	9.18931e-05	5.56293e-06	6.03837e-08	1.75767e-09	9.80085e-11	8.61642e-12	6.54067e-13	7.23975e-14	1.94537e-15			0.000205644	0.000124373	7.60266e-05	2.93254e-05	1.17892e-05	4.93089e-06	2.14123e-06	7.93067e-07	3.09103e-07
			0.00206766		0.00206766	0.00137891	0.000926184	0.000426831	0.000202242	0.000109474	4.91493e-05	2.13495e-05	9.61219e-06	2.14978e-06			0.00206766	0.000426831	0.000113439	7.05223e-06	7.06276e-07	9.26042e-08	1.51018e-08	2.0052e-09	3.32648e-10	1.52422e-11			0.00206766	6.93359e-05	3.85541e-06	3.64888e-08	9.54186e-10	4.87493e-11	3.98138e-12	2.79511e-13	2.89423e-14	6.9697e-16			0.000158999	9.47075e-05	5.70356e-05	2.13741e-05	8.35866e-06	3.40491e-06	1.44167e-06	5.18132e-07	1.96261e-07
			0.00172395		0.00172395	0.00113607	0.000754193	0.00033974	0.000157478	8.37182e-05	3.67111e-05	1.55603e-05	6.84318e-06	1.46454e-06			0.00172395	0.00033974	8.68414e-05	4.97516e-06	4.65653e-07	5.75131e-08	8.89201e-09	1.1126e-09	1.75073e-10	7.32659e-12			0.00172395	5.23159e-05	2.67201e-06	2.20495e-08	5.17998e-10	2.42479e-11	1.83967e-12	1.19447e-13	1.15703e-14	2.49704e-16			0.000122933	7.21178e-05	4.27885e-05	1.55787e-05	5.92635e-06	2.35117e-06	9.70661e-07	3.3851e-07	1.24613e-07
			0.00143737		0.00143737	0.000935994	0.00061414	0.000270418	0.000122622	6.4022e-05	2.74206e-05	1.13409e-05	4.87185e-06	9.97715e-07			0.00143737	0.000270418	6.64799e-05	3.50984e-06	3.07008e-07	3.57193e-08	5.23566e-09	6.17333e-10	9.21414e-11	3.52173e-12			0.00143737	3.94738e-05	1.85184e-06	1.33241e-08	2.81205e-10	1.20609e-11	8.50056e-13	5.10448e-14	4.62544e-15	8.94619e-17			9.50486e-05	5.49163e-05	3.21002e-05	1.13547e-05	4.20183e-06	1.62354e-06	6.53536e-07	2.21157e-07	7.91215e-08
			0.00119842		0.00119842	0.000771155	0.000500095	0.000215241	9.54813e-05	4.89596e-05	2.04813e-05	8.26561e-06	3.46841e-06	6.79692e-07			0.00119842	0.000215241	5.08925e-05	2.47609e-06	2.02412e-07	2.2184e-08	3.08278e-09	3.42531e-10	4.84942e-11	1.69282e-12			0.00119842	2.97841e-05	1.28343e-06	8.05155e-09	1.52658e-10	5.99907e-12	3.92784e-13	2.18136e-14	1.84911e-15	3.20516e-17			7.34889e-05	4.18176e-05	2.40818e-05	8.27598e-06	2.97913e-06	1.1211e-06	4.40019e-07	1.44488e-07	5.02372e-08
			0.000999204		0.000999204	0.000635346	0.000407228	0.000171323	7.43477e-05	3.7441e-05	1.52981e-05	6.02426e-06	2.46926e-06	4.63039e-07			0.000999204	0.000171323	3.89599e-05	1.74682e-06	1.33452e-07	1.37777e-08	1.81516e-09	1.90056e-10	2.55226e-11	8.13701e-13			0.000999204	2.24729e-05	8.89483e-07	4.86541e-09	8.2873e-11	2.98393e-12	1.81494e-13	9.3219e-15	7.39218e-16	1.14832e-17			5.68196e-05	3.18433e-05	1.80663e-05	6.03203e-06	2.11223e-06	7.74147e-07	2.9626e-07	9.4398e-08	3.18974e-08
			0.000833101		0.000833101	0.000523455	0.000331607	0.000136366	5.78917e-05	2.86323e-05	1.14266e-05	4.39069e-06	1.75793e-06	3.15445e-07			0.000833101	0.000136366	2.98251e-05	1.23233e-06	8.79857e-08	8.5568e-09	1.06877e-09	1.05454e-10	1.34326e-11	3.91128e-13			0.000833101	1.69564e-05	6.1646e-07	2.94008e-09	4.49892e-11	1.4842e-12	8.38626e-14	3.98365e-15	2.95517e-16	4.1141e-18			4.39314e-05	2.4248e-05	1.35535e-05	4.3965e-06	1.49759e-06	5.34568e-07	1.99469e-07	6.16727e-08	2.02528e-08
			0.00069461		0.00069461	0.000431268	0.000270028	0.000108541	4.50781e-05	2.1896e-05	8.53487e-06	3.20009e-06	1.25152e-06	2.14896e-07			0.00069461	0.000108541	2.28321e-05	8.69376e-07	5.80096e-08	5.31432e-09	6.29299e-10	5.85118e-11	7.06959e-12	1.88007e-13			0.00069461	1.27941e-05	4.27239e-07	1.77664e-09	2.44232e-11	7.38242e-13	3.87503e-14	1.70238e-15	1.18139e-16	1.47396e-18			3.39665e-05	1.84644e-05	1.01679e-05	3.20443e-06	1.0618e-06	3.69133e-07	1.343e-07	4.02925e-08	1.28593e-08
			0		0	0	0	0	0	0	0	0	0	0			0	0	0	0	0	0	0	0	0	0			0	0	0	0	0	0	0	0	0	0			0	0	0	0	0	0	0	0	0
			0		0	0	0	0	0	0	0	0	0	0			0	0	0	0	0	0	0	0	0	0			0	0	0	0	0	0	0	0	0	0			0	0	0	0	0	0	0	0	0
			0		0	0	0	0	0	0	0	0	0	0			0	0	0	0	0	0	0	0	0	0			0	0	0	0	0	0	0	0	0	0			0	0	0	0	0	0	0	0	0
			0		0	0	0	0	0	0	0	0	0	0			0	0	0	0	0	0	0	0	0	0			0	0	0	0	0	0	0	0	0	0			0	0	0	0	0	0	0	0	0
			0		0	0	0	0	0	0	0	0	0	0			0	0	0	0	0	0	0	0	0	0			0	0	0	0	0	0	0	0	0	0			0	0	0	0	0	0	0	0	0
			0		0	0	0	0	0	0	0	0	0	0			0	0	0	0	0	0	0	0	0	0			0	0	0	0	0	0	0	0	0	0			0	0	0	0	0	0	0	0	0
			0		0	0	0	0	0	0	0	0	0	0			0	0	0	0	0	0	0	0	0	0			0	0	0	0	0	0	0	0	0	0			0	0	0	0	0	0	0	0	0
			0		0	0	0	0	0	0	0	0	0	0			0	0	0	0	0	0	0	0	0	0			0	0	0	0	0	0	0	0	0	0			0	0	0	0	0	0	0	0	0
			0		0	0	0	0	0	0	0	0	0	0			0	0	0	0	0	0	0	0	0	0			0	0	0	0	0	0	0	0	0	0			0	0	0	0	0	0	0	0	0
			0		0	0	0	0	0	0	0	0	0	0			0	0	0	0	0	0	0	0	0	0			0	0	0	0	0	0	0	0	0	0			0	0	0	0	0	0	0	0	0
			0		0	0	0	0	0	0	0	0	0	0			0	0	0	0	0	0	0	0	0	0			0	0	0	0	0	0	0	0	0	0			0	0	0	0	0	0	0	0	0
			0.00104246		0.00104246	0.000912488	0.000800237	0.000619074	0.000482725	0.000393146	0.00030047	0.000226864	0.00017321	0.000104162			0.00104246	0.000619074	0.000397859	0.000155954	7.1266e-05	3.55462e-05	1.90546e-05	9.49441e-06	5.09936e-06	1.74905e-06			0.00104246	0.000337307	0.000127052	2.58137e-05	7.34432e-06	2.61962e-06	1.09641e-06	4.34429e-07	1.96804e-07	5.34444e-08			0.000387539	0.000327632	0.000277737	0.000201302	0.000147624	0.000109536	8.22105e-05	5.83241e-05	4.20553e-05
			0.00173031		0.00173031	0.00149657	0.00129713	0.000980796	0.000748108	0.000598347	0.000446624	0.000329023	0.000245366	0.000141181			0.00173031	0.000980796	0.000606157	0.000218914	9.3476e-05	4.39146e-05	2.23158e-05	1.04773e-05	5.33731e-06	1.67179e-06			0.00173031	0.000506494	0.000175197	3.10276e-05	7.92932e-06	2.59111e-06	1.00737e-06	3.69126e-07	1.56423e-07	3.80664e-08			0.000596724	0.00049682	0.0004149	0.000292128	0.000208376	0.00015057	0.000110179	7.58419e-05	5.31433e-05
			0.00215403		0.00215403	0.00184089	0.00157694	0.00116541	0.000869547	0.000682996	0.000497906	0.000357892	0.000260688	0.000143519			0.00215403	0.00116541	0.000692637	0.00023047	9.19566e-05	4.06903e-05	1.96015e-05	8.67161e-06	4.18981e-06	1.19848e-06			0.00215403	0.00057041	0.000181191	2.79713e-05	6.42075e-06	1.9222e-06	6.94182e-07	2.35232e-07	9.3247e-08	2.03352e-08			0.000689122	0.000565035	0.000464854	0.000317952	0.000220598	0.000155233	0.000110747	7.39665e-05	5.03665e-05
			0.00238358		0.00238358	0.00201285	0.00170411	0.00123092	0.000898406	0.000693001	0.000493406	0.000346042	0.000246195	0.000129685			0.00238358	0.00123092	0.000703522	0.000215679	8.04113e-05	3.35138e-05	1.53045e-05	6.37971e-06	2.92361e-06	7.6371e-07			0.00238358	0.000571021	0.00016657	2.24145e-05	4.62155e-06	1.26755e-06	4.25215e-07	1.33251e-07	4.94107e-08	9.6562e-09			0.000707405	0.000571219	0.000462956	0.000307611	0.00020759	0.000142259	9.89502e-05	6.41227e-05	4.24312e-05
			0.00247276		0.00247276	0.00206334	0.00172644	0.00121887	0.000870216	0.000659211	0.000458391	0.000313676	0.000217978	0.000109862			0.00247276	0.00121887	0.000669921	0.000189223	6.59215e-05	2.58781e-05	1.12028e-05	4.40025e-06	1.91258e-06	4.56251e-07			0.00247276	0.00053591	0.00014356	1.68392e-05	3.11864e-06	7.83622e-07	2.44185e-07	7.07656e-08	2.45462e-08	4.29874e-09			0.000680792	0.000541381	0.000432252	0.000279007	0.000183141	0.000122222	8.28851e-05	5.21151e-05	3.35123e-05
			0.00246268		0.00246268	0.0020305	0.00167912	0.00115866	0.000809201	0.00060199	0.00040883	0.000272965	0.000185277	8.93476e-05			0.00246268	0.00115866	0.000612414	0.000159374	5.18814e-05	1.9183e-05	7.87237e-06	2.9136e-06	1.20114e-06	2.61671e-07			0.00246268	0.000482843	0.00011878	1.21448e-05	2.02031e-06	4.65077e-07	1.34619e-07	3.60786e-08	1.17064e-08	1.83719e-09			0.000628977	0.000492581	0.000387443	0.000242942	0.00015511	0.000100808	6.66517e-05	4.06621e-05	2.54095e-05
			0.00238453		0.00238453	0.00194269	0.00158775	0.00107085	0.000731567	0.00053447	0.000354502	0.000230943	0.000153108	7.06457e-05			0.00238453	0.00107085	0.000544296	0.000130506	3.96978e-05	1.38252e-05	5.37844e-06	1.87565e-06	7.33401e-07	1.45907e-07			0.00238453	0.00042295	9.55488e-05	8.51583e-06	1.27246e-06	2.68357e-07	7.21546e-08	1.78833e-08	5.42791e-09	7.63371e-10			0.000564967	0.000435733	0.000337635	0.000205664	0.000127721	8.08367e-05	5.21092e-05	3.0845e-05	1.87309e-05
			0.00226176		0.00226176	0.00182076	0.00147072	0.000969494	0.00064789	0.000464843	0.000301122	0.000191403	0.000123944	5.47189e-05			0.00226176	0.000969494	0.000473886	0.000104686	2.97557e-05	9.76057e-06	3.59962e-06	1.18284e-06	4.3867e-07	7.96982e-08			0.00226176	0.000362929	7.52931e-05	5.84944e-06	7.85084e-07	1.51688e-07	3.78854e-08	8.68351e-09	2.46543e-09	3.1072e-10			0.000497118	0.000377582	0.000288228	0.000170554	0.000103022	6.34996e-05	3.99085e-05	2.29207e-05	1.3526e-05
			0.00211181		0.00211181	0.00167983	0.00134104	0.000864027	0.000564822	0.000397973	0.000251786	0.000156156	9.87678e-05	4.1721e-05			0.00211181	0.000864027	0.000406141	8.26639e-05	2.19553e-05	6.78334e-06	2.37149e-06	7.34281e-07	2.58285e-07	4.28535e-08			0.00211181	0.000306562	5.84049e-05	3.95518e-06	4.76821e-07	8.44022e-08	1.95814e-08	4.15058e-09	1.10235e-09	1.24499e-10			0.000430585	0.000322082	0.000242207	0.000139229	8.18022e-05	4.91017e-05	3.00871e-05	1.67662e-05	9.61491e-06
			0.00194747		0.00194747	0.00153069	0.0012077	0.000760532	0.00048633	0.000336519	0.000207936	0.000125828	7.77347e-05	3.14181e-05			0.00194747	0.000760532	0.000343786	6.44689e-05	1.59999e-05	4.65609e-06	1.54311e-06	4.50204e-07	1.502e-07	2.27579e-08			0.00194747	0.000255754	4.47458e-05	2.64136e-06	2.86025e-07	4.63839e-08	9.99603e-09	1.95944e-09	4.86803e-10	4.92693e-11			0.000368354	0.000271349	0.000201023	0.000112255	6.41515e-05	3.74999e-05	2.24029e-05	1.2113e-05	6.75039e-06
			0.00177797		0.00177797	0.00138085	0.00107676	0.000662745	0.000414561	0.000281711	0.000170006	0.000100377	6.05695e-05	2.34231e-05			0.00177797	0.000662745	0.000288097	4.97764e-05	1.15434e-05	3.16401e-06	9.94057e-07	2.73272e-07	8.64732e-08	1.19652e-08			0.00177797	0.000211235	3.39387e-05	1.74634e-06	1.6986e-07	2.5236e-08	5.05185e-09	9.15791e-10	2.12828e-10	1.9303e-11			0.000311968	0.000226322	0.000165174	8.96023e-05	4.98066e-05	2.83533e-05	1.65145e-05	8.66375e-06	4.69192e-06
			0.00160982		0.00160982	0.00123539	0.000952082	0.000572763	0.000350466	0.000233882	0.000137848	7.94128e-05	4.6805e-05	1.73185e-05			0.00160982	0.000572763	0.000239435	3.81151e-05	8.25943e-06	2.13234e-06	6.35076e-07	1.64506e-07	4.93734e-08	6.23889e-09			0.00160982	0.000173025	2.55292e-05	1.14506e-06	1.00041e-07	1.36168e-08	2.53206e-09	4.24484e-10	9.22797e-11	7.50025e-12			0.000262031	0.000187208	0.000134598	7.09303e-05	3.83501e-05	2.12605e-05	1.20734e-05	6.14554e-06	3.23424e-06
			0.00144746		0.00144746	0.00109759	0.000836004	0.000491564	0.000294225	0.000192827	0.000110998	6.23914e-05	3.59176e-05	1.2716e-05			0.00144746	0.000491564	0.000197612	2.89833e-05	5.86874e-06	1.42709e-06	4.0292e-07	9.8344e-08	2.79951e-08	3.23053e-09			0.00144746	0.000140744	1.90702e-05	7.45604e-07	5.85122e-08	7.29635e-09	1.26031e-09	1.95391e-10	3.9734e-11	2.89404e-12			0.000218561	0.00015378	0.00010892	5.57597e-05	2.93239e-05	1.58315e-05	8.76529e-06	4.32903e-06	2.21397e-06
			0.00129378		0.00129378	0.000969397	0.000729739	0.000419383	0.00024555	0.000158039	8.8849e-05	4.87287e-05	2.73999e-05	9.28153e-06			0.00129378	0.000419383	0.000162131	2.19091e-05	4.14539e-06	9.49451e-07	2.5412e-07	5.8444e-08	1.57797e-08	1.6629e-09			0.00129378	0.000113809	1.41613e-05	4.8263e-07	3.40205e-08	3.88656e-09	6.23601e-10	8.94077e-11	1.70077e-11	1.1101e-12			0.000181225	0.000125574	8.76206e-05	4.35748e-05	2.22897e-05	1.17192e-05	6.32601e-06	3.03143e-06	1.50659e-06
			0.00115053		0.00115053	0.000851814	0.000633737	0.000355978	0.000203884	0.000128868	7.07577e-05	3.78641e-05	2.07957e-05	6.74017e-06			0.00115053	0.000355978	0.000132343	1.64772e-05	2.91319e-06	6.2846e-07	1.59456e-07	3.45554e-08	8.84911e-09	8.51617e-10			0.00115053	9.15598e-05	1.04624e-05	3.10816e-07	1.96797e-08	2.05972e-09	3.06987e-10	4.07033e-11	7.24289e-12	4.23646e-13			0.000149501	0.000102019	7.01269e-05	3.3879e-05	1.68565e-05	8.63081e-06	4.5423e-06	2.11196e-06	1.02001e-06
			0.0010186		0.0010186	0.000745171	0.000547923	0.000300819	0.000168536	0.000104615	5.61002e-05	2.92913e-05	1.57133e-05	4.87294e-06			0.0010186	0.000300819	0.000107549	1.23371e-05	2.03818e-06	4.14144e-07	9.96123e-08	2.03405e-08	4.94049e-09	4.34202e-10			0.0010186	7.33335e-05	7.69535e-06	1.99279e-07	1.13335e-08	1.08673e-09	1.50454e-10	1.84482e-11	3.07079e-12	1.60959e-13			0.000122783	8.25145e-05	5.58768e-05	2.62238e-05	1.26911e-05	6.32814e-06	3.24706e-06	1.46485e-06	6.87509e-07
			0.000898281		0.000898281	0.000649338	0.000471881	0.000253216	0.000138774	8.45948e-05	4.43056e-05	2.25712e-05	1.18268e-05	3.50926e-06			0.000898281	0.000253216	8.70589e-05	9.20122e-06	1.42043e-06	2.71851e-07	6.19855e-08	1.19264e-08	2.74755e-09	2.20518e-10			0.000898281	5.85065e-05	5.63807e-06	1.2727e-07	6.50154e-09	5.71135e-10	7.34501e-11	8.32884e-12	1.29686e-12	6.0916e-14			0.000100446	6.64787e-05	4.43487e-05	2.02191e-05	9.51771e-06	4.62172e-06	2.31211e-06	1.01206e-06	4.61592e-07
			0.000789439		0.000789439	0.000563876	0.00040499	0.000212409	0.000113873	6.81701e-05	3.48699e-05	1.73328e-05	8.87078e-06	2.51849e-06			0.000789439	0.000212409	7.02294e-05	6.83875e-06	9.86499e-07	1.77831e-07	3.84385e-08	6.96884e-09	1.52272e-09	1.11608e-10			0.000789439	4.65161e-05	4.11652e-06	8.10003e-08	3.71679e-09	2.99127e-10	3.57339e-11	3.74726e-12	5.45802e-13	2.29746e-14			8.18895e-05	5.33743e-05	3.50774e-05	1.55356e-05	7.1132e-06	3.36379e-06	1.64068e-06	6.96809e-07	3.08841e-07
			0.000691649		0.000691649	0.000488154	0.000346511	0.000177631	9.31526e-05	5.47652e-05	2.73593e-05	1.32692e-05	6.63314e-06	1.80187e-06			0.000691649	0.000177631	5.64788e-05	5.06721e-06	6.83022e-07	1.15971e-07	2.37631e-08	4.05949e-09	8.41311e-10	5.63131e-11			0.000691649	3.68693e-05	2.99635e-06	5.13938e-08	2.11827e-09	1.56184e-10	1.73313e-11	1.68076e-12	2.29002e-13	8.63828e-15			6.65552e-05	4.2721e-05	2.76589e-05	1.19002e-05	5.29978e-06	2.4407e-06	1.16065e-06	4.78282e-07	2.06003e-07
			0.000604298		0.000604298	0.000421434	0.000295656	0.000148136	7.59919e-05	4.38747e-05	2.14071e-05	1.01302e-05	4.94625e-06	1.28561e-06			0.000604298	0.000148136	4.52951e-05	3.74422e-06	4.71598e-07	7.54201e-08	1.46501e-08	2.35821e-09	4.63546e-10	2.8335e-11			0.000604298	2.91423e-05	2.17497e-06	3.25188e-08	1.20391e-09	8.13234e-11	8.38266e-12	7.51795e-13	9.58177e-14	3.23897e-15			5.39429e-05	3.40996e-05	2.17491e-05	9.09027e-06	3.93776e-06	1.76604e-06	8.18797e-07	3.2738e-07	1.37029e-07
			0.000526663		0.000526663	0.000362925	0.000251637	0.000123231	6.18381e-05	3.50623e-05	1.67081e-05	7.71452e-06	3.67916e-06	9.14975e-07			0.000526663	0.000123231	3.62354e-05	2.75975e-06	3.24807e-07	4.89264e-08	9.00942e-09	1.36651e-09	2.54769e-10	1.42218e-11			0.000526663	2.29774e-05	1.57482e-06	2.05246e-08	6.82534e-10	4.22389e-11	4.04437e-12	3.35436e-13	3.99917e-14	1.21145e-15			4.36116e-05	2.71502e-05	1.70593e-05	6.92654e-06	2.91848e-06	1.27468e-06	5.76193e-07	2.23531e-07	9.09213e-08
			0.000457964		0.000457964	0.000311833	0.000213687	0.000102281	5.02068e-05	2.79566e-05	1.30111e-05	5.86162e-06	2.73049e-06	6.49723e-07			0.000457964	0.000102281	2.89223e-05	2.02953e-06	2.23202e-07	3.16678e-08	5.52803e-09	7.90058e-10	1.39708e-10	7.12207e-12			0.000457964	1.80757e-05	1.1377e-06	1.29251e-08	3.86077e-10	2.18891e-11	1.94688e-12	1.49327e-13	1.66538e-14	4.52088e-16			3.51792e-05	2.15682e-05	1.33506e-05	5.2659e-06	2.15815e-06	9.17948e-07	4.04554e-07	1.52279e-07	6.01918e-08
			0.000397407		0.000397407	0.000267382	0.000181087	8.47183e-05	4.06794e-05	2.2245e-05	1.01112e-05	4.44459e-06	2.02226e-06	4.60419e-07			0.000397407	8.47183e-05	2.30376e-05	1.48946e-06	1.53065e-07	2.0455e-08	3.38493e-09	4.5584e-10	7.64538e-11	3.55929e-12			0.000397407	1.41904e-05	8.20218e-07	8.12268e-09	2.17936e-10	1.13201e-11	9.35261e-13	6.634e-14	6.92089e-15	1.68363e-16			2.83188e-05	1.70985e-05	1.04266e-05	3.99516e-06	1.59261e-06	6.59692e-07	2.83459e-07	1.03526e-07	3.97662e-08
			0.000344207		0.000344207	0.000228836	0.000153171	7.0039e-05	3.28979e-05	1.76671e-05	7.84294e-06	3.36378e-06	1.49491e-06	3.25657e-07			0.000344207	7.0039e-05	1.83157e-05	1.09104e-06	1.0477e-07	1.31875e-08	2.06877e-09	2.62512e-10	4.17601e-11	1.77543e-12			0.000344207	1.11192e-05	5.90218e-07	5.09503e-09	1.22791e-10	5.84329e-12	4.48446e-13	2.94168e-14	2.87075e-15	6.25828e-17			2.27533e-05	1.35296e-05	8.12768e-06	3.02535e-06	1.17306e-06	4.73201e-07	1.98238e-07	7.02486e-08	2.62224e-08
			0.000297614		0.000297614	0.000195508	0.000129335	5.78032e-05	2.65589e-05	1.4007e-05	6.07298e-06	2.5414e-06	1.10317e-06	2.29941e-07			0.000297614	5.78032e-05	1.45365e-05	7.9782e-07	7.15891e-08	8.4874e-09	1.26219e-09	1.50916e-10	2.27706e-11	8.84087e-13			0.000297614	8.69769e-06	4.2398e-07	3.1904e-09	6.90647e-11	3.01102e-12	2.14653e-13	1.30216e-14	1.18872e-15	2.32227e-17			1.825e-05	1.0687e-05	6.32468e-06	2.287e-06	8.62541e-07	3.38843e-07	1.38398e-07	4.75856e-08	1.72615e-08
			0.000256918		0.000256918	0.000166768	0.000109035	4.7629e-05	2.14072e-05	1.10875e-05	4.69497e-06	1.91702e-06	8.12794e-07	1.62099e-07			0.000256918	4.7629e-05	1.15187e-05	5.82474e-07	4.88389e-08	5.45376e-09	7.68856e-10	8.66225e-11	1.23964e-11	4.39537e-13			0.000256918	6.7927e-06	3.0408e-07	1.99458e-09	3.87841e-11	1.5491e-12	1.02583e-13	5.75499e-15	4.91441e-16	8.60363e-18			1.46146e-05	8.42827e-06	4.9138e-06	1.7261e-06	6.33208e-07	2.42247e-07	9.64677e-08	3.21826e-08	1.13447e-08
			0.00022146		0.00022146	0.000142043	9.1785e-05	3.91879e-05	1.72294e-05	8.76355e-06	3.6243e-06	1.44391e-06	5.97968e-07	1.14106e-07			0.00022146	3.91879e-05	9.11396e-06	4.24629e-07	3.32694e-08	3.49928e-09	4.67657e-10	4.96464e-11	6.73874e-12	2.18201e-13			0.00022146	5.29713e-06	2.17766e-07	1.24514e-09	2.17477e-11	7.95803e-13	4.89524e-14	2.53972e-15	2.02874e-16	3.18282e-18			1.16862e-05	6.63711e-06	3.81203e-06	1.30084e-06	4.64166e-07	1.72934e-07	6.7142e-08	2.17334e-08	7.44511e-09
			0.000190636		0.000190636	0.000120819	7.71589e-05	3.21988e-05	1.38481e-05	6.91729e-06	2.79398e-06	1.08608e-06	4.39322e-07	8.02123e-08			0.000190636	3.21988e-05	7.20143e-06	3.09136e-07	2.26325e-08	2.24218e-09	2.84065e-10	2.84154e-11	3.65822e-12	1.08175e-13			0.000190636	4.12522e-06	1.5574e-07	7.76238e-10	1.21781e-11	4.08264e-13	2.33282e-14	1.11928e-15	8.36355e-17	1.17585e-18			9.33174e-06	5.21947e-06	2.95326e-06	9.79012e-07	3.39787e-07	1.23284e-07	4.66674e-08	1.46569e-08	4.87926e-09
			0.000163893		0.000163893	0.000102636	6.47812e-05	2.64226e-05	1.11162e-05	5.45307e-06	2.15116e-06	8.15895e-07	3.22357e-07	5.6315e-08			0.000163893	2.64226e-05	5.68302e-06	2.24771e-07	1.5377e-08	1.43487e-09	1.72329e-10	1.62431e-11	1.98341e-12	5.3561e-14			0.000163893	3.2085e-06	1.1124e-07	4.83304e-10	6.81081e-12	2.09183e-13	1.1103e-14	4.9265e-16	3.44354e-17	4.33853e-19			7.44221e-06	4.09942e-06	2.28505e-06	7.35871e-07	2.48422e-07	8.77776e-08	3.23953e-08	9.87199e-09	3.19365e-09
Relative entomological inoculation rate for average community member	ψΩ	Equation 25	1		1	0.795244	0.63778	0.419899	0.284291	0.208083	0.139887	0.0935	0.0641468	0.0322479		ψΩ	1	0.419899	0.211841	0.0555351	0.019609	0.00809989	0.00375625	0.00162573	0.000781763	0.000227594		ψΩ	1	0.165696	0.0420532	0.00544708	0.00119955	0.000361383	0.000133967	4.74494e-05	1.9751e-05	4.75277e-06		ψΩ	0.191032	0.148652	0.116734	0.07382	0.0481144	0.0322081	0.0220773	0.0141816	0.00937721
																																								Rel EIR attributable to traps	1	0.778153	0.611068	0.386427	0.251865	0.168601	0.115569	0.074237	0.0490871
																																								Rel EIR from traps alone	1	0.795244	0.63778	0.419899	0.284291	0.208083	0.139887	0.0935	0.0641468
																																								Prot attrib traps as supp nets	0	0.221847	0.388932	0.613573	0.748135	0.831399	0.884431	0.925763	0.950913
																																								Prot from traps alone	0	0.204756	0.36222	0.580101	0.715709	0.791917	0.860113	0.9065	0.935853
																																								Synergy as % of protection	0	0.0170908	0.0267118	0.0334712	0.0324257	0.0394826	0.0243189	0.019263	0.0150597
																																								Synergy as % of rel EIR	0	0.0214913	0.0418825	0.0797125	0.114058	0.189744	0.173846	0.206022	0.234769
																																								No synergy prediction	0.191032	0.151917	0.121836	0.0802141	0.0543087	0.0397506	0.026723	0.0178615	0.0122541
																																									0	0.0214913	0.0418825	0.0797125	0.114058	0.189744	0.173846	0.206022	0.234769
Additional benefit offered by odor baited traps to non-ITN users	EIRh,u,Ω/EIRh,u,C	Equation 25														EIRh,u,Ω/EIRh,u,C												EIRh,u,Ω/EIRh,u,C												EIRh,u,Ω/EIRh,u,C
Additional benefit offered by odor baited traps to ITN users	EIRh,p,Ω/EIRh,p,C	Equation 26														EIRh,p,Ω/EIRh,p,C												EIRh,p,Ω/EIRh,p,C												EIRh,p,Ω/EIRh,p,C
[truncated: 169 more columns]

## Sheet: Okumu et al Figure 3
													aa no enhancement
ag no enhancement
RELATIVE EIR
ag enhanced
													aa enhanced
							Nt per Nh=1000

## Sheet: Cost Comparison Traps Vs ITNs
ITN scenario (Yukich 2008)	Eritrea	Senegal	Mean	Eritrea	Senegal	Mean
Cost per TNY (2005 US$)	1.46	2.64	2.098	1.46	2.64	2.098
Persons protected per ITN	1	1	1	1.9	1.9	1.9
Nets required to get 50% community-side coverage of 1000 people	500	500	500	263.158	263.158	263.158
Annual cost (2005US$)	730	1320	1049	384.211	694.737	552.105
Lower Traps Requierment per 1000 people for Equivalent Impact(Okumu 2010)	20	20	20	20	20	20
Upper Traps requirement per 1000 people for Equivalent Impact (Okumu 2010)	130	130	130	130	130	130
Cost effectiveness equivalence annual costs per trap (2005 US$)-lower requirment	36.5	66	52.45	19.2105	34.7368	27.6053
Cost effectiveness equivalence annual costs per trap (2005 US$)-upper requirementrequirment	5.61538	10.1538	8.06923	2.95547	5.34413	4.24696
